# Supplementary material for: A germline-to-soma signal triggers an age-related decline of mitochondrial stress response
Source: Nat Commun. 2024 Oct 8;15:8723. doi: 10.1038/s41467-024-53064-0 (PMC11461804; doi:10.1038/s41467-024-53064-0)
Supplement: Supplementary file 3 — Supplementary Data 1 [file 41467_2024_53064_MOESM3_ESM.xlsx]

## Sheet: untreated-embryo-rep4_FPKM_
ensID	geneName	untreated-1	untreated-2	untreated-3	untreated-4	embryo lysates-1	embryo lysates-2	embryo lysates-3	embryo lysates-4
WBGene00000001	aap-1	58.2058	56.9041	57.4697	57.1768	58.0093	57.4916	58.6998	57.6474
WBGene00000002	aat-1	3.72279	3.37902	3.72888	3.12129	3.95167	3.493	3.83128	4.08519
WBGene00000003	aat-2	5.11223	4.89899	4.29078	5.46553	4.6264	3.89333	4.81416	4.05449
WBGene00000004	aat-3	22.5215	24.458	22.468	23.4056	19.501	20.4735	22.2975	22.5963
WBGene00000005	aat-4	2.14166	1.6753	1.65531	1.77737	1.53332	1.51155	1.85709	1.462
WBGene00000006	aat-5	2.19005	1.69462	2.65576	2.07865	2.25833	2.01418	2.25142	2.00952
WBGene00000007	aat-6	2.23938	1.90362	1.61556	2.05158	1.96959	2.6581	2.1525	2.24928
WBGene00000008	aat-7	0.751824	0.442674	0.439015	0.366148	0.892326	0.491541	0.532462	0.591542
WBGene00000009	aat-8	0.367768	0.615766	0.591582	0.505721	0.493334	0.420042	0.438783	0.443404
WBGene00000010	aat-9	41.943	42.1007	40.9813	39.4114	43.999	40.45	42.0384	44.1371
WBGene00000012	abf-1	1.11357	0.795235	0.7269	1.07436	1.15357	1.07107	1.25356	1.33233
WBGene00000013	abf-2	42.4754	39.2169	39.2436	36.533	43.9397	45.676	38.3794	43.6799
WBGene00000016	abf-5	9.54629	10.4325	11.5099	10.1401	9.57775	10.7801	9.01369	9.39687
WBGene00000017	abf-6	7.97719	9.04681	8.14703	7.96308	7.31296	7.6519	7.07048	6.03578
WBGene00000018	abl-1	13.2846	13.8319	12.4514	12.8339	12.0352	12.9105	13.4691	12.6272
WBGene00000020	abt-2	2.78395	2.94354	2.69578	2.79714	2.66994	3.05774	3.04501	2.93083
WBGene00000022	abt-4	6.03906	6.36283	5.8432	5.65903	5.93477	6.76758	6.66988	6.06286
WBGene00000024	abu-1	0.517014	0.582599	0.195368	0.861962	0.329764	0.318247	0.374758	0.660651
WBGene00000029	abu-6	0.362284	0.745495	0.436387	0.372395	0.310264	0.256696	0.127934	0.417602
WBGene00000030	abu-7	0.153726	0.515437	0.208043	0.434319	0.224319	0.246803	0.201836	0.561503
WBGene00000031	abu-8	0.350417	1.01872	0.619864	0.903696	0.554633	0.344657	0.682652	0.790937
WBGene00000033	abu-10	0.30982	1.07908	0.920611	0.970295	0.493274	0.716723	0.681632	0.737426
WBGene00000034	abu-11	0.624222	1.00317	0.503014	1.31893	0.542308	0.745998	0.365914	1.00269
WBGene00000035	ace-1	1.86682	2.09008	2.09629	2.04776	2.21841	2.06102	2.4709	2.28496
WBGene00000036	ace-2	2.22205	2.10795	2.17838	2.15784	2.09321	2.21498	2.18512	2.17092
WBGene00000037	ace-3	4.35382	3.70491	4.31391	3.76928	3.70165	3.4751	3.86393	3.41893
WBGene00000039	acn-1	13.1646	12.3294	11.8082	12.4894	11.2205	11.8765	11.3288	12.1863
WBGene00000040	aco-1	52.3333	54.9994	51.883	54.2516	51.6116	54.7502	54.7462	52.1253
WBGene00000041	aco-2	280.402	268.372	278.007	284.328	284.665	281.365	296.534	286.621
WBGene00000044	acr-5	0.434058	0.314542	0.383404	0.38902	0.407045	0.435907	0.477752	0.42644
WBGene00000047	acr-8	1.52187	1.21352	1.56959	1.10501	1.22736	1.13317	1.4274	1.03384
WBGene00000048	acr-9	0.350274	0.345615	0.306552	0.172148	0.385363	0.341826	0.465929	0.329218
WBGene00000050	acr-11	0.478244	0.773137	0.830046	0.464107	0.954321	0.776731	0.502143	0.846332
WBGene00000051	acr-12	1.00916	1.11267	1.23737	1.18221	1.11404	1.22292	1.10897	1.06354
WBGene00000054	acr-15	1.11813	0.768911	0.800008	1.03555	1.36874	1.02815	0.961159	0.95561
WBGene00000055	acr-16	1.61907	1.36726	1.19209	1.30932	1.4109	1.50737	1.50706	1.36069
WBGene00000056	acr-17	1.134	0.999126	0.858415	0.578133	1.1926	0.835658	1.31264	0.85411
WBGene00000057	acr-18	0.689596	0.890398	0.791496	0.611384	0.744685	0.50081	0.776345	0.969442
WBGene00000058	acr-19	0.471065	0.501721	0.518291	0.555691	0.666618	0.567993	0.593228	0.543335
WBGene00000059	acr-20	0.633398	0.492592	0.649604	0.646338	0.462447	0.32006	0.554575	0.644013
WBGene00000063	act-1	166.792	166.227	167.743	165.208	167.179	146.819	199.393	140.137
WBGene00000064	act-2	868.048	850.42	837.827	918.253	894.253	872.802	950.935	908.557
WBGene00000065	act-3	197.955	187.356	188.452	187.279	178.814	198.428	206.246	196.944
WBGene00000066	act-4	322.711	328.661	320.009	338.58	310.26	337.847	356.29	332.634
WBGene00000067	act-5	80.6724	79.4328	81.6764	94.7274	92.2427	92.2342	98.5603	90.1
WBGene00000068	acy-1	2.04023	2.01589	1.86088	1.83205	1.86946	1.82138	1.96765	1.60011
WBGene00000069	acy-2	0.289434	0.327234	0.330641	0.475245	0.227623	0.33911	0.529379	0.410322
WBGene00000070	acy-3	2.13707	2.03057	1.74448	1.9608	2.32922	2.2003	2.13265	2.21662
WBGene00000071	acy-4	3.09078	2.96944	2.71108	2.66712	3.15469	3.09328	2.91916	2.71815
WBGene00000072	add-1	2.11083	2.21819	1.61955	2.3899	2.18683	1.73478	1.66288	1.80226
WBGene00000073	add-2	14.6173	15.7299	15.2468	12.9478	14.4829	13.8921	14.7433	15.0477
WBGene00000074	adm-2	13.6914	13.5269	13.487	14.2543	13.4263	13.514	13.3435	13.437
WBGene00000075	adm-4	11.2868	11.7227	11.6507	10.8487	11.0636	11.9878	12.0766	11.5582
WBGene00000079	adr-1	39.5442	40.6966	37.933	40.2601	39.5571	39.0002	40.2665	41.0223
WBGene00000080	adr-2	69.5956	67.5483	67.4834	61.4866	67.0575	66.847	65.9666	69.5493
WBGene00000081	ads-1	33.6158	36.9022	33.926	35.2075	36.3703	36.8679	37.8228	35.8112
WBGene00000082	adt-1	0.514964	0.575536	0.619033	0.611099	0.419587	0.36801	0.343603	0.567346
WBGene00000083	adt-2	3.61914	4.13445	3.53314	3.53031	3.69401	3.28021	3.56198	3.28633
WBGene00000084	aex-1	2.3243	2.16158	2.24686	1.83883	2.43606	2.5903	2.11985	1.99012
WBGene00000085	aex-2	0.291047	0.438158	0.517194	0.57104	0.459843	0.406671	0.315282	0.315689
WBGene00000086	aex-3	3.32047	3.11967	3.17719	3.03891	2.71601	2.68943	2.97307	2.93653
WBGene00000088	aex-5	3.34995	3.58331	3.34845	3.18305	3.66603	3.24888	3.61821	3.71704
WBGene00000089	aex-6	3.59425	4.25061	3.39098	3.71318	3.17903	3.31685	3.17136	3.53415
WBGene00000090	age-1	26.5646	26.6904	25.7681	26.5784	26.1777	27.8265	27.5263	28.6494
WBGene00000092	ags-3	14.727	16.4744	17.3601	15.3255	15.2315	15.5207	14.7795	14.6746
WBGene00000093	agt-1	30.5894	28.6236	27.7881	25.7921	26.5922	28.231	27.7991	26.8467
WBGene00000094	agt-2	26.1952	25.6904	26.9554	24.6132	25.1386	26.4481	25.6852	26.9668
WBGene00000095	aha-1	19.5044	18.6332	19.6645	17.6473	19.9212	18.3493	18.1274	18.4139
WBGene00000096	ahr-1	0.349688	0.29949	0.487757	0.605005	0.19982	0.313746	0.424946	0.312047
WBGene00000097	aip-1	45.1623	45.8266	48.8524	47.1398	44.6576	44.4934	48.7734	44.6151
WBGene00000098	air-1	198.546	204.483	197.622	188.379	203.464	198.228	201.244	204.158
WBGene00000099	air-2	80.2764	78.3633	78.1116	79.3763	85.9701	83.1586	86.8995	78.603
WBGene00000100	ajm-1	26.3919	28.8246	21.7366	23.7562	21.844	24.13	22.7998	26.1658
WBGene00000101	aka-1	83.9043	81.6328	82.815	78.5694	82.9891	83.0339	85.4151	84.1415
WBGene00000102	akt-1	133.916	135.395	131.682	126.376	139.072	133.893	138.414	131.273
WBGene00000103	akt-2	11.6956	9.68688	11.4662	10.6274	11.2925	10.3471	11.0211	9.78392
WBGene00000105	alg-1	18.212	19.0907	17.4456	19.6087	17.9622	17.6153	17.9347	18.9269
WBGene00000106	alg-2	39.904	40.6401	39.4875	40.2971	41.406	41.179	43.0864	41.6402
WBGene00000107	alh-1	127.58	127.376	128.118	121.582	124.927	123.337	125.147	124.015
WBGene00000109	alh-3	31.5011	30.6437	31.5911	30.0348	30.2197	30.567	32.3079	32.0471
WBGene00000110	alh-4	69.1144	70.2628	66.4914	66.3422	74.2702	68.227	75.3528	72.0104
WBGene00000111	alh-5	3.42292	3.35231	3.45676	3.57423	2.46437	2.62922	2.47344	1.97607
WBGene00000112	alh-6	27.0023	26.3348	23.9991	24.8771	28.59	27.9125	30.1896	27.7051
WBGene00000113	alh-7	23.6282	22.2681	22.0247	24.311	23.0741	22.7495	24.3462	22.4924
WBGene00000114	alh-8	211.599	211.021	212.225	227.239	203.162	207.364	212.546	198.657
WBGene00000115	alh-9	59.0189	61.7245	60.774	61.0065	70.2209	68.9384	71.4577	70.6382
WBGene00000116	alh-10	8.19267	8.7489	7.65037	8.81084	8.95531	9.79061	8.68324	8.72393
WBGene00000117	alh-11	23.5234	21.4417	21.109	21.0758	22.768	22.0327	22.7356	20.169
WBGene00000118	alh-12	13.6878	12.8111	14.6545	14.4713	12.9978	12.4707	12.6648	12.9694
WBGene00000120	aly-1	77.5632	81.5037	76.4914	77.7518	73.4064	74.7534	77.7313	78.0127
WBGene00000121	aly-2	305.125	300.36	307.04	299.758	304.199	299.804	292.874	289.893
WBGene00000122	aly-3	198.258	196.544	196.454	194.365	200.714	202.475	202.374	202.519
WBGene00000123	ama-1	66.6682	66.2286	63.1768	68.5781	68.7485	67.7242	70.3268	70.2268
WBGene00000133	amt-1	0.158856	0.233884	0.256467	0.229966	0.184205	0.209041	0.173099	0.231769
WBGene00000135	amt-3	0.966777	0.992963	0.942653	0.813123	0.816927	0.585677	0.929579	0.91616
WBGene00000136	amt-4	4.05866	3.53713	3.63858	3.6291	3.29023	3.7898	3.64254	3.41026
WBGene00000137	amx-1	11.8566	11.7589	11.7211	10.908	11.8203	11.2127	11.3448	12.3748
WBGene00000138	amx-2	4.56256	4.20637	4.59311	4.51925	4.58476	4.79274	4.29468	4.1585
WBGene00000139	amx-3	1.93272	2.19263	2.16805	1.72394	1.76586	1.85458	2.01435	1.88791
WBGene00000140	anc-1	2.84762	2.95592	2.62864	2.98807	2.73972	2.93428	3.01857	2.69232
WBGene00000142	aos-1	128.275	118.856	126.086	114.958	121.428	123.667	120.953	121.539
WBGene00000143	apc-2	43.4779	41.9446	41.8824	40.193	40.7471	43.4245	45.5619	42.9854
WBGene00000144	apc-10	39.0454	34.5403	36.8093	32.5601	37.1666	36.0699	37.6084	36.6338
WBGene00000145	apc-11	80.7797	74.8454	81.5709	78.3549	79.9292	77.8903	72.4664	67.7477
WBGene00000146	ape-1	91.2701	89.2922	89.7622	84.312	88.4472	94.191	96.7696	92.6452
WBGene00000147	aph-1	48.0786	48.7597	49.4632	48.5017	49.239	48.8306	49.2528	47.96
WBGene00000148	aph-2	38.7582	38.8079	39.7727	34.9446	39.7078	38.7102	38.6964	38.5801
WBGene00000149	apl-1	60.2466	63.2539	61.7423	65.9997	62.1771	63.7745	65.1818	66.112
WBGene00000150	apm-1	18.1511	19.703	18.6341	18.2161	17.1366	17.7098	18.4356	16.3334
WBGene00000151	apn-1	57.4799	59.6026	60.237	59.9593	56.7798	57.7662	60.2597	62.6671
WBGene00000155	app-1	108.055	110.939	103.52	110.608	110.025	108.283	113.975	109.088
WBGene00000156	2023-04-01	51.5545	53.4415	54.3157	51.1399	53.8476	54.2631	53.0233	53.4602
WBGene00000157	aps-2	36.5123	33.8234	36.5302	33.8659	32.7753	36.4684	36.0375	35.125
WBGene00000158	apg-1	43.3676	42.9933	44.6017	43.2472	42.7959	44.1639	44.6858	43.3435
WBGene00000159	aps-1	64.1092	56.4113	61.1672	60.2737	58.1255	58.6946	55.5977	56.6381
WBGene00000160	apb-1	49.8489	51.881	50.055	49.087	51.2453	49.2593	52.4289	51.3657
WBGene00000161	apa-2	23.4384	22.0896	23.7069	23.0617	23.3536	24.5553	24.071	23.8566
WBGene00000162	apd-3	23.9158	23.2231	24.0301	23.8194	25.1303	25.41	27.1878	25.5656
WBGene00000163	apb-3	59.3964	57.8652	58.5589	58.9286	56.4672	59.3302	62.4896	58.1947
WBGene00000164	apm-3	15.7395	14.7375	14.3103	15.0852	15.828	15.985	13.2801	15.2583
WBGene00000165	aps-3	32.1276	32.0746	30.4404	28.7354	30.4559	30.7434	28.8546	30.5166
WBGene00000168	apx-1	61.1928	60.5886	59.1243	59.174	60.3784	59.3777	61.5453	63.1849
WBGene00000169	aqp-1	16.5005	17.6305	20.4709	17.4313	17.5665	15.9815	17.5561	16.43
WBGene00000170	aqp-2	145.712	156.001	153.284	180.371	122.344	135.041	137.374	143.003
WBGene00000171	aqp-3	1.17981	1.69982	0.898275	0.957803	1.23744	1.39694	1.2363	1.27063
WBGene00000172	aqp-4	3.11557	3.62891	3.54575	3.1891	3.79418	4.56767	4.02716	4.22477
WBGene00000174	aqp-6	1.24787	1.3135	1.24396	1.32655	1.50989	0.787065	1.40629	0.819784
WBGene00000175	aqp-7	29.0604	29.2191	30.3408	31.9455	27.9001	26.9307	29.5974	26.5815
WBGene00000176	aqp-8	9.73215	10.5257	10.6951	10.5109	14.6504	16.6011	16.2481	16.7445
WBGene00000177	aqp-9	2.83349	2.95817	2.40547	3.13486	3.00879	2.71781	3.45872	2.37154
WBGene00000178	aqp-10	23.966	28.2707	26.4604	24.4826	28.2001	23.5114	24.9703	25.0197
WBGene00000179	aqp-11	20.9396	19.7387	19.7746	21.2026	18.5294	18.8418	19.6561	20.0036
WBGene00000180	arc-1	9.10615	8.18713	9.04636	8.77699	8.96389	8.15565	8.17117	8.65679
WBGene00000181	ard-1	103.753	105.726	99.2628	102.645	105.141	107.228	104.628	97.7756
WBGene00000182	arf-1	249.053	251.318	250.893	267.912	247.099	253.15	257.042	259.005
WBGene00000183	arf-5	259.971	271.621	267.976	300.481	268.471	269.999	288.368	264.51
WBGene00000184	arf-6	72.1032	72.5759	71.2837	65.6008	73.8164	73.2792	71.2979	70.1397
WBGene00000186	ark-1	19.8674	19.0342	19.1229	19.4457	19.3166	19.2734	20.6055	20.4143
WBGene00000187	arl-1	53.1991	55.526	56.3126	50.9749	53.9786	54.6676	55.4718	57.2033
WBGene00000188	arl-3	1.71233	1.53564	2.28607	2.28398	1.66083	1.56448	1.47769	1.82928
WBGene00000189	arl-5	42.6445	42.6285	41.1105	38.849	38.8872	43.8699	38.487	37.9063
WBGene00000190	warf-1	4.30679	4.9556	4.39346	3.98707	3.54181	3.5832	3.33651	3.36529
WBGene00000191	-	5.11177	3.98047	4.04493	4.94482	4.52263	3.43824	4.29363	3.71878
WBGene00000192	arl-8	151.463	151.657	149.41	155.462	147.343	147.614	138.755	149.362
WBGene00000193	arl-6	0.992477	1.12873	1.29563	1.07873	0.845435	1.13595	0.914886	0.786128
WBGene00000195	arr-1	17.4927	18.3594	17.7336	17.7764	16.3553	15.4889	17.4745	17.7193
WBGene00000196	aars-1	13.1162	12.7453	13.4356	12.6376	14.1496	13.9224	13.2541	12.8363
WBGene00000197	aars-2	126.263	129.156	125.907	126.616	124.695	124.278	130.386	126.575
WBGene00000198	art-1	120.266	128.621	122.849	122.608	120.931	127.923	127.175	119.693
WBGene00000199	arx-1	67.4408	69.1184	67.0996	64.3994	67.3747	66.9045	68.5078	70.336
WBGene00000200	arx-2	105.971	103.588	105.068	102.974	111.279	106.257	107.696	106.203
WBGene00000201	arx-3	82.9758	82.8221	82.4603	77.9116	80.4547	79.8288	81.2318	84.7688
WBGene00000202	exos-4.2	51.0225	49.6985	51.2253	49.228	49.8008	48.0734	50.9288	49.9416
WBGene00000203	arx-5	72.4147	73.1543	77.7268	72.2477	74.1687	73.4122	72.304	74.1742
WBGene00000204	arx-6	81.8995	77.4823	76.6725	79.9051	77.267	72.3537	79.8773	78.5368
WBGene00000205	arx-7	62.6695	63.0472	63.3949	59.6381	58.9958	56.1916	57.9802	59.0853
WBGene00000206	asb-1	253.851	252.517	248.234	244.511	256.308	251.559	257.514	257.326
WBGene00000207	asb-2	95.8848	100.472	99.8504	105.622	96.8987	101.776	103.156	98.1077
WBGene00000208	trip-4	52.1828	53.2088	53.088	52.1808	50.4522	49.6205	53.6054	51.6336
WBGene00000209	asg-1	235.773	262.551	245.819	239.532	244.563	225.51	203.996	242.559
WBGene00000210	asg-2	61.2349	60.5133	62.5326	54.7435	59.1552	61.8178	57.6035	58.2644
WBGene00000211	asm-1	6.18745	7.28749	6.79641	6.33989	6.94373	7.16288	6.98645	6.7661
WBGene00000212	asm-2	4.50596	4.37839	5.26835	5.13855	4.43604	4.76195	5.24975	4.67769
WBGene00000213	asm-3	5.33017	4.34348	5.11587	5.5178	6.88814	7.60792	7.11904	7.1884
WBGene00000214	asp-1	412.512	422.874	412.332	488.821	414.648	449.103	497.804	459.994
WBGene00000215	asp-2	82.1068	83.455	82.9333	85.7351	88.5215	97.022	97.9606	90.1346
WBGene00000216	asp-3	289.055	286.883	288.67	328.264	285.9	302.346	291.051	302.045
WBGene00000217	asp-4	304.094	307.357	309.316	303.017	319.153	332.202	327.416	321.757
WBGene00000218	asp-5	196.405	190.674	192.029	216.72	195.129	206.026	204.441	195.964
WBGene00000219	asp-6	774.623	776.501	777.766	800.181	748.153	768.649	790.393	771.312
WBGene00000220	atf-2	7.50544	7.53098	7.7773	7.59183	6.42743	8.11506	7.30789	7.44139
WBGene00000221	atf-4	18.9712	19.3924	19.3692	20.7959	20.6648	17.2051	21.6355	20.2754
WBGene00000222	atf-6	13.4432	14.2343	14.3772	13.6848	14.2924	13.573	13.7889	13.0637
WBGene00000223	atf-7	128.287	122.324	129.225	100.154	125.282	92.4081	129.958	128.348
WBGene00000224	atgp-1	16.468	15.8496	15.1033	15.7789	14.7466	15.5188	15.3445	15.8108
WBGene00000225	atgp-2	8.96267	8.66997	8.53506	8.86461	7.9831	8.57005	8.22846	8.48038
WBGene00000226	atl-1	17.1759	16.1891	18.2672	16.2719	17.4721	16.8475	18.5705	17.4165
WBGene00000227	atm-1	12.1438	12.2097	11.6639	11.4683	11.9882	12.9073	13.5482	12.5424
WBGene00000228	atn-1	25.2125	25.4447	24.3277	25.6506	24.7675	26.1473	25.9989	25.3351
WBGene00000229	atp-2	818.87	814.791	790.303	827.839	801.411	809.861	847.637	835.413
WBGene00000230	atp-3	370.522	406.292	370.882	374.745	340.835	349.31	381.562	349.034
WBGene00000231	atx-2	69.5584	70.865	70.8323	74.41	68.9822	72.4569	71.0917	68.2884
WBGene00000232	avr-14	2.02911	1.87424	2.04339	1.85194	1.9288	2.08387	1.91672	2.25132
WBGene00000233	avr-15	2.93757	3.38953	3.63063	3.34564	3.1606	3.26608	3.22703	3.80489
WBGene00000235	baf-1	204.439	225.186	209.675	214.723	206.584	206.186	194.918	205.685
WBGene00000236	bag-1	89.681	92.8307	92.5535	86.4876	89.1947	88.441	84.0469	86.0075
WBGene00000237	bam-2	9.88385	9.99891	10.3842	10.434	9.96176	9.34575	10.4112	9.17204
WBGene00000238	bar-1	3.80184	3.85536	3.65154	3.88077	3.91226	4.05872	4.53692	4.5716
WBGene00000239	bas-1	4.57565	4.36447	5.03675	4.31932	4.70066	4.90978	4.68213	4.61559
WBGene00000240	pah-1	28.1193	26.9711	26.9696	28.2296	25.994	27.7185	30.691	29.9733
WBGene00000241	bbs-1	0.7018	0.608508	0.690405	0.650848	0.809222	0.728743	0.5562	0.605216
WBGene00000242	bbs-2	0.438461	0.599708	0.609312	0.750145	0.686616	0.508159	0.629579	0.643383
WBGene00000244	bbs-8	0.561304	0.46134	0.377706	0.528467	0.306037	0.528102	0.464013	0.727206
WBGene00000245	bca-1	9.60708	10.4048	9.78311	10.1379	9.25169	9.68934	9.23802	8.10003
WBGene00000246	bcc-1	1.17758	1.55378	1.50391	1.27997	1.58359	1.49249	1.98641	1.62936
WBGene00000247	bec-1	48.5766	47.3075	48.8615	47.4643	48.4527	48.6061	47.8358	47.5409
WBGene00000248	ben-1	26.3766	28.8567	28.346	26.851	26.6305	26.5909	25.3333	26.2235
WBGene00000249	bir-1	71.9886	75.813	70.5938	77.479	76.2874	70.2402	71.4461	70.195
WBGene00000250	bir-2	63.0377	64.2939	60.297	62.8528	65.449	65.8987	63.5315	63.478
WBGene00000251	bli-1	2.51915	1.73261	4.15395	3.10674	3.58383	3.98069	2.8117	2.92569
WBGene00000252	bli-2	6.20211	3.19488	7.25678	7.60966	8.68633	7.2828	5.80133	5.84295
WBGene00000253	bli-3	4.08527	4.11482	4.14197	3.88985	3.9589	3.92331	4.11538	4.47612
WBGene00000254	bli-4	83.8877	75.698	89.3303	88.8026	78.6587	91.6601	82.2313	93.1639
WBGene00000255	bli-5	0.660461	0.243805	0.273003	0.51656	0.180958	0.387102	0.642885	0.541222
WBGene00000256	bli-6	14.2258	11.2023	11.2249	18.1527	11.4029	12.9923	11.1437	11.9995
WBGene00000257	bmk-1	51.0925	49.7576	50.3956	48.5282	49.5659	49.9168	50.4267	49.7663
WBGene00000259	bpl-1	19.4023	17.8661	17.3595	16.8986	18.4695	19.3148	16.9831	16.9832
WBGene00000262	bra-1	12.1272	9.91963	10.7137	10.897	11.6849	9.56025	10.3795	11.9002
WBGene00000263	F23H11.5	258.01	271.997	271.343	275.133	267.816	270.436	224.841	251.979
WBGene00000264	brc-1	36.8473	36.5884	35.7947	35.57	38.29	35.3683	38.0587	34.4298
WBGene00000265	brd-1	29.8475	30.9053	30.1196	30.5859	30.7797	29.6736	32.4592	29.6024
WBGene00000266	bre-1	12.4208	10.5062	12.6474	11.9565	11.8855	11.9008	10.7822	12.073
WBGene00000267	bre-2	1.83452	1.82018	1.25494	1.47691	1.27581	1.27079	1.88999	1.41213
WBGene00000268	bre-3	52.548	53.622	51.0341	51.4929	53.3158	52.5924	56.7269	54.8715
WBGene00000269	bre-4	20.963	21.1752	20.2964	19.7938	21.1109	20.4957	22.2411	19.9068
WBGene00000270	bre-5	21.9834	21.4706	23.042	17.2642	23.1951	22.6462	19.1181	18.9618
WBGene00000271	brf-1	37.3473	35.9044	37.9422	36.7934	35.0735	36.2366	38.6933	35.6612
WBGene00000272	bro-1	4.44982	3.74456	3.61373	3.63754	3.07631	3.80263	2.89762	3.02739
WBGene00000273	brp-1	269.925	275.447	272.136	279.181	303.8	299.606	316.284	311.48
WBGene00000274	btf-1	17.9566	17.9721	17.2561	17.7324	18.8197	18.8846	19.3155	18.0906
WBGene00000275	bub-1	84.0852	83.2224	84.4061	83.2574	85.5984	89.9264	91.1952	84.5482
WBGene00000276	byn-1	83.7795	81.3754	79.36	81.2202	81.0484	80.794	76.1127	80.2293
WBGene00000277	cab-1	40.5625	40.4778	38.5762	41.1341	38.6748	38.1313	41.0117	37.292
WBGene00000279	cah-1	1.99793	2.65645	1.73059	2.5777	2.07742	2.393	2.34756	2.26252
WBGene00000280	cah-2	1.37666	1.5629	0.947523	0.863239	1.39941	1.26988	1.05276	1.58007
WBGene00000281	cah-3	21.9423	21.8008	21.6061	21.7074	21.8159	21.556	20.1362	21.6328
WBGene00000282	cah-4	60.0219	57.4253	57.7554	55.7491	55.0986	58.9014	63.236	60.8462
WBGene00000283	cah-5	7.80727	7.16829	7.486	7.45745	8.58299	8.80932	8.71466	8.07861
WBGene00000284	cah-6	1.66427	1.44674	1.73855	1.14434	1.24534	1.31714	1.54085	1.37883
WBGene00000285	cal-1	6.06887	6.49461	6.27153	5.13088	5.77021	6.00067	5.38307	5.31974
WBGene00000286	cal-2	5.94047	6.14646	6.06867	5.42169	5.7021	5.07793	4.97915	6.00512
WBGene00000287	cal-3	1.56254	1.58428	1.03186	1.76957	1.02099	1.86446	1.58253	1.84065
WBGene00000288	cal-4	1.89964	2.23859	2.62135	2.76024	2.12644	2.00801	2.06636	2.52531
WBGene00000289	cam-1	55.3116	57.3644	57.4039	56.2657	56.3839	56.4896	59.102	57.6925
WBGene00000292	cap-1	125.865	122.86	118.096	110.452	121.441	119.133	119.034	118.963
WBGene00000293	cap-2	127.752	129.764	132.454	134.992	126.57	126.034	129.192	124.703
WBGene00000294	cas-1	41.7692	47.1705	28.6577	42.1497	41.9996	42.1298	44.5451	40.0275
WBGene00000295	cat-1	0.715701	0.704787	0.749152	0.781788	0.560753	0.642958	0.778038	0.552126
WBGene00000296	cat-2	0.404492	0.498044	0.539045	0.53062	0.636394	0.738041	0.604389	0.576205
WBGene00000298	cat-4	29.992	31.2803	29.8662	32.6577	35.6901	35.5483	36.0099	35.989
WBGene00000301	cav-1	422.462	459.896	426.352	455.384	416.72	421.514	423.886	415.587
WBGene00000302	cav-2	2.01678	2.14329	2.07683	1.84791	2.16676	2.36242	2.24636	2.21984
WBGene00000366	cbp-1	43.5168	45.9196	43.3843	43.0229	44.5856	44.8956	45.8707	44.2228
WBGene00000367	cca-1	1.99949	2.10056	1.73446	1.94628	1.87572	1.72211	1.79255	1.62574
WBGene00000368	ccb-1	3.77725	3.90116	3.48115	4.00634	4.23677	4.17771	3.89595	3.94865
WBGene00000369	ccf-1	134.323	133.265	133.636	136.647	134.093	132.732	137.497	134.84
WBGene00000370	ccg-1	97.7186	100.868	97.0115	101.312	103.672	101.732	107.96	102.254
WBGene00000371	cox-5B	284.503	288.006	284.624	297.163	280.001	280.52	265.222	270.878
WBGene00000372	cyp-13A7	1.30011	1.2055	1.27837	1.08565	0.508649	0.58523	0.942102	0.758715
WBGene00000373	cyp-14A5	17.0628	15.0271	14.5537	15.6533	14.0618	14.8981	15.7912	13.6271
WBGene00000374	-	5.71644	5.95401	6.39619	6.67858	6.02978	5.62656	4.9692	6.11317
WBGene00000375	cyp-44A1	42.93	42.0239	39.0863	38.5546	41.9971	40.619	40.9007	42.679
WBGene00000376	ccr-4	168.975	167.269	166.885	167.742	169.308	169.909	178.673	176
WBGene00000377	cct-1	221.956	221.216	218.29	218.969	214.688	211.962	222.217	218.921
WBGene00000378	cct-2	167.255	165.051	165.665	165.64	167.145	168.526	170.23	167.863
WBGene00000379	cct-4	184.43	177.749	179.638	178.362	177.233	183.255	184.926	179.647
WBGene00000380	cct-5	267.233	266.117	255.869	263.826	251.597	262.793	257.121	269.296
WBGene00000381	cct-6	181.965	185.238	180.674	179.673	182.66	181.656	181.861	179.3
WBGene00000382	cdc-6	74.1306	73.8817	72.2728	72.9734	77.6612	76.3496	77.3552	72.934
WBGene00000383	cdc-14	78.0342	66.7072	67.062	84.451	78.9135	68.4273	81.0478	81.9918
WBGene00000386	cdc-25.1	135.987	133.542	130.456	128.088	134.982	128.647	137.464	132.7
WBGene00000387	cdc-25.2	55.2286	48.6794	45.6204	57.4799	56.0112	48.9091	53.3171	47.3094
WBGene00000388	cdc-25.3	41.2739	40.3159	38.2609	39.3984	37.5802	35.9596	40.7008	35.9238
WBGene00000390	cdc-42	212.098	215.428	215.204	209.508	207.713	207.13	211.264	209.727
WBGene00000391	cdd-1	2.20494	2.1135	2.17874	1.80185	1.80831	2.23907	2.02127	1.99413
WBGene00000392	cdd-2	45.0691	42.2742	41.9309	37.7268	38.9508	39.6845	38.5728	38.8395
WBGene00000393	cdf-1	16.9024	13.4053	15.4659	16.1866	16.3318	16.3074	14.4875	15.7151
WBGene00000395	cdh-3	3.13573	2.81291	2.7994	2.80638	2.69827	2.68217	2.56573	2.8802
WBGene00000396	cdh-4	14.5719	14.531	14.8643	14.2866	14.7348	15.482	14.9331	14.8376
WBGene00000397	cdh-5	0.630111	0.800159	0.793678	0.776935	0.730195	0.879324	0.718844	0.587059
WBGene00000399	cdh-7	0.523457	0.268408	0.407804	0.495333	0.462595	0.389344	0.296868	0.375615
WBGene00000401	cdh-9	4.97435	5.59392	5.08175	5.91801	4.39278	4.39942	4.53594	4.91046
WBGene00000402	cdh-10	0.611473	0.514003	0.773591	0.672271	0.739002	0.938555	0.702203	0.836289
WBGene00000403	casy-1	19.0063	19.4	18.1586	18.3216	17.638	17.7931	18.6516	17.9712
WBGene00000405	cdk-1	240.757	243.538	247.459	240.687	249.13	244.174	245.761	245.785
WBGene00000406	cdk-4	16.1699	15.2162	16.0115	14.55	15.128	14.1028	15.6199	16.6596
WBGene00000407	cdk-5	43.0487	44.0843	44.0998	45.926	43.0081	43.6861	47.9851	49.5524
WBGene00000408	cdk-7	87.2159	87.8685	84.0987	84.3098	78.0331	74.4554	85.7122	75.2311
WBGene00000409	cdk-8	53.0858	51.9899	53.4748	46.6175	51.5472	51.1095	54.7224	50.0199
WBGene00000410	cdk-9	41.599	42.2313	43.487	43.1504	40.9244	43.6907	43.3123	42.665
WBGene00000411	cdl-1	227.349	230.402	229.711	228.776	231.694	228.479	243.954	230.559
WBGene00000412	cdr-1	1.23809	0.967496	1.40001	0.668497	1.98473	1.1588	1.32738	1.3866
WBGene00000413	cdt-1	50.2464	49.5164	50.3069	47.0635	51.1097	49.3358	49.4813	48.626
WBGene00000414	cec-1	34.1513	33.2789	31.8595	34.7493	30.0805	32.056	32.1765	34.067
WBGene00000415	ced-1	46.1258	46.9989	43.285	45.0636	47.178	46.2362	44.6172	46.9398
WBGene00000416	ced-2	81.2103	80.2194	78.1235	79.4543	83.7717	82.5511	82.1555	81.7298
WBGene00000417	ced-3	105.341	101.061	103.42	98.0678	103.742	103.992	105.558	104.704
WBGene00000418	ced-4	28.4417	28.2339	30.138	31.1347	29.3552	29.9126	30.2406	27.6121
WBGene00000419	ced-5	23.9822	23.3486	23.5211	22.1298	23.2406	23.2705	24.1212	23.2806
WBGene00000420	ced-6	53.1888	53.4304	55.0614	52.378	53.4857	55.18	54.7431	55.7727
WBGene00000421	ced-7	52.2492	50.9739	51.1223	48.1369	52.9058	53.4244	54.7386	53.3973
WBGene00000422	ced-8	6.6505	6.32457	6.36415	6.6287	5.99037	5.51527	5.6641	6.6017
WBGene00000423	ced-9	78.1637	77.8195	76.1507	75.5529	76.5207	75.0052	75.4835	77.313
WBGene00000424	ced-10	45.9338	47.2954	48.7027	43.6941	48.2607	48.0923	46.5879	49.4998
WBGene00000425	ced-11	5.73112	5.80173	5.92163	5.29138	5.13352	5.19647	5.29126	5.15489
WBGene00000426	ced-12	50.2211	48.6875	47.1775	45.654	50.2534	50.0869	50.1189	48.1422
WBGene00000428	ceh-1	0.342579	0.563166	0.636249	0.485089	0.684691	0.32139	0.510189	0.510638
WBGene00000429	ceh-2	0.453444	0.362402	0.353812	0.665333	0.410382	0.448971	0.462831	0.483234
WBGene00000430	ceh-5	5.25995	4.78894	6.05476	3.83487	4.70881	4.47799	4.5255	4.10068
WBGene00000431	ceh-6	0.51173	0.475913	0.440584	0.432337	0.389033	0.393214	0.422779	0.529658
WBGene00000433	ceh-8	0.36407	0.407047	0.485459	0.873563	0.44359	0.40908	0.433076	0.437444
WBGene00000435	ceh-10	7.90595	8.43103	8.22652	9.11296	7.41026	7.504	7.00358	6.99352
WBGene00000437	ceh-13	10.0869	11.5455	11.2113	12.3455	12.4326	13.0574	11.4951	12.5037
WBGene00000438	ceh-14	0.656917	0.868243	0.707194	0.664176	0.899627	0.761707	0.642833	0.751869
WBGene00000439	ceh-16	15.8405	18.362	18.5772	18.1496	19.2595	19.0335	21.8429	18.5916
WBGene00000441	ceh-18	2.38904	2.67815	2.26229	2.52773	2.16001	2.43196	2.2997	2.34286
WBGene00000442	ceh-19	1.07629	1.0918	0.951645	1.26272	0.533778	0.853365	1.19249	0.602813
WBGene00000443	ceh-20	30.016	29.0344	30.5862	27.6504	28.3526	28.0813	28.7726	30.4588
WBGene00000444	ceh-21	12.9461	14.3691	13.3435	14.746	14.9307	14.1257	14.7462	13.9733
WBGene00000448	pros-1	10.6509	10.0524	9.9998	9.28663	8.45448	8.70293	8.73187	8.90863
WBGene00000449	ceh-27	2.94073	2.96645	2.3412	1.87324	2.26471	1.92523	2.15698	1.51265
WBGene00000451	ceh-30	0.789	1.14065	1.03942	1.11835	0.99742	0.892444	1.13337	1.02293
WBGene00000452	ceh-31	0.828379	0.875513	1.02858	0.363691	0.515161	0.430886	0.598361	0.6938
WBGene00000453	ceh-32	39.9967	38.9405	38.7829	36.0673	36.4629	35.4286	35.0304	34.4551
WBGene00000454	ceh-33	0.209767	0.452686	0.178449	0.164133	0.218473	0.160737	0.200902	0.173639
WBGene00000455	ceh-34	0.91819	1.14381	0.708258	1.0581	0.492109	0.798467	0.684838	1.06904
WBGene00000458	ceh-37	7.73168	7.4961	7.24292	7.80402	7.72013	7.18634	7.49086	7.26987
WBGene00000459	ceh-38	78.2069	79.1174	76.8723	73.8504	79.7136	80.2592	79.7687	81.0395
WBGene00000460	ceh-39	27.2824	27.371	28.4219	29.277	27.9769	28.5994	30.0167	29.0438
WBGene00000461	ceh-40	8.43799	9.2875	9.00685	8.88231	8.98044	8.74324	8.66622	9.54131
WBGene00000462	ceh-41	14.1842	14.109	14.0436	14.2604	14.2715	13.8475	12.8806	12.8676
WBGene00000463	ceh-43	41.5718	42.9119	41.1004	45.6605	37.3209	39.7586	39.3546	40.9053
WBGene00000464	ceh-44	54.8452	32.6728	56.5954	55.6322	53.963	55.0841	56.5386	61.4615
WBGene00000465	cpg-1	1701.05	1698.94	1609.95	1781.58	1672.64	1643.4	1766.8	1725.81
WBGene00000466	cel-1	54.6484	51.3365	51.849	49.7425	52.0827	53.2691	54.9649	53.0183
WBGene00000467	cep-1	40.2606	42.6742	46.3236	40.3411	42.1868	40.4924	49.4612	41.7153
WBGene00000469	ces-2	20.3562	21.7107	21.7098	23.1174	18.6391	19.7582	20.1228	20.7642
WBGene00000472	cey-1	279.389	269.711	256.553	281.047	272.466	261.412	275.447	285.754
WBGene00000473	cey-2	1677.7	1687.01	1663.12	1668.62	1640.82	1651.42	1707.97	1694.76
WBGene00000474	cey-3	669.068	654.297	646.35	615.635	657.274	633.051	639.011	649.496
WBGene00000475	cey-4	430.228	469.006	467.73	462.998	474.599	467.925	463.165	491.056
WBGene00000476	cfi-1	3.57549	3.43037	3.28365	2.45303	2.54687	2.76857	2.63735	2.98615
WBGene00000477	cft-1	0.361988	0.368841	0.454408	0.29207	0.460768	0.277698	0.438835	0.449874
WBGene00000478	cfz-2	14.3431	13.2844	13.5521	15.164	13.1299	12.6182	12.8245	13.2814
WBGene00000479	cgh-1	928.809	928.55	906.443	894.033	925.845	901.377	979.527	955.16
WBGene00000480	cgp-1	104.731	103.187	100.9	105.311	105.263	97.3425	108.612	107.966
WBGene00000481	cha-1	0.790353	0.79834	0.737748	0.642188	0.831262	0.638911	0.538849	0.771623
WBGene00000482	chd-3	19.7922	20.0124	19.2138	19.6764	18.6586	19.6623	19.6073	20.2109
WBGene00000484	che-2	0.422972	0.269411	0.393824	0.517499	0.442434	0.276605	0.474143	0.438028
WBGene00000485	che-3	0.445587	0.396575	0.383761	0.414843	0.410044	0.343625	0.306764	0.392686
WBGene00000488	che-7	0.422053	0.294756	0.58321	0.422846	0.578547	0.630393	0.532962	0.502471
WBGene00000490	che-11	0.34701	0.545557	0.413432	0.458508	0.433437	0.328799	0.40034	0.581181
WBGene00000491	che-12	1.03848	0.686246	0.85587	0.77904	0.383702	0.481764	0.733283	0.685129
WBGene00000492	che-13	1.58311	1.8404	1.82243	1.83777	1.45697	1.42265	1.66873	1.49424
WBGene00000493	che-14	1.6773	1.52159	1.44541	1.37439	1.67894	1.66901	1.3124	1.54025
WBGene00000496	chs-1	135.666	132.854	135.806	126.034	132.534	134.908	141.523	137.879
WBGene00000497	chs-2	1.70027	1.82385	1.62128	1.95003	1.89008	1.70427	1.66784	1.67566
WBGene00000498	chk-1	53.976	55.4711	53.5707	53.8069	55.1967	54.397	57.8867	53.4581
WBGene00000499	chk-2	5.77929	5.48808	5.59155	5.69605	5.09217	5.06633	6.34131	5.88024
WBGene00000500	chn-1	84.6613	84.8634	83.2845	86.818	84.4734	83.4743	85.2129	85.862
WBGene00000501	cho-1	0.682284	0.628608	0.558698	0.604878	0.686713	0.644881	0.626262	0.742261
WBGene00000502	chp-1	51.4772	54.133	51.9909	48.8644	54.3674	50.4855	52.5502	52.9084
WBGene00000503	cht-1	190.307	206.415	193.63	224.389	211.959	215.421	218.207	212.466
WBGene00000506	cic-1	38.0065	40.4446	40.7113	38.9805	39.5745	39.7968	38.3118	38.5688
WBGene00000507	cit-1.1	37.7716	35.8816	35.6399	36.8146	36.1311	36.907	37.2739	38.8211
WBGene00000508	cit-1.2	33.2412	34.1849	31.6202	33.9308	32.4454	33.077	33.9917	32.5484
WBGene00000509	cka-1	50.4538	50.6235	48.6669	49.3042	50.4005	48.9237	49.3877	52.5246
WBGene00000510	cka-2	1.01983	1.19825	1.68136	1.16977	1.28959	1.60149	1.44162	1.53987
WBGene00000511	ckb-1	2.78401	3.68066	2.96062	3.45531	3.14657	3.22315	3.25292	3.09792
WBGene00000512	ckb-2	14.1641	14.0425	14.4745	15.1061	14.8227	15.2688	13.835	15.1364
WBGene00000514	ckb-4	8.05304	7.64455	7.78515	7.66421	6.31172	6.64576	6.84403	7.56452
WBGene00000515	ckc-1	7.49653	8.15589	8.56862	9.72069	8.55854	9.02908	9.00067	9.88798
WBGene00000516	cki-1	26.6487	23.2654	25.2574	27.2466	22.1431	21.85	22.5588	23.3838
WBGene00000517	cki-2	59.2977	57.0419	59.8568	51.4367	50.5923	53.5451	55.6628	59.3236
WBGene00000518	ckk-1	1.41348	1.53561	1.53332	1.5843	1.93636	1.4375	1.89221	1.42277
WBGene00000519	cku-70	53.0145	53.3264	52.2909	51.9976	51.1464	52.7322	53.3056	53.8115
WBGene00000520	cku-80	44.0484	45.0021	43.3208	40.8999	43.298	44.2945	42.8741	44.6405
WBGene00000522	clc-1	30.4409	35.6748	32.2742	28.1145	28.7594	31.1753	30.7351	28.4909
WBGene00000523	clc-2	6.70675	5.73741	6.6113	6.81106	5.53526	4.80895	7.04443	6.01502
WBGene00000524	clc-3	1.77969	1.74788	1.76614	1.13257	1.14844	2.05599	1.43703	1.30119
WBGene00000526	clc-5	4.87742	6.7964	5.99681	6.21366	5.08788	6.28751	5.40993	4.96868
WBGene00000527	cle-1	14.4946	14.3362	13.4177	13.3429	13.3406	13.6104	14.2316	13.8527
WBGene00000528	clh-1	15.0279	15.951	13.5341	15.5117	15.7159	15.209	14.9122	15.6822
WBGene00000529	clh-2	0.582557	0.150349	0.595038	0.193395	0.516689	0.528186	0.185229	0.545106
WBGene00000530	clh-3	10.5622	9.65107	10.7499	10.0891	10.197	10.2087	9.70179	10.5023
WBGene00000531	clh-4	0.423642	0.361094	0.388444	0.4062	0.360155	0.380053	0.365483	0.364375
WBGene00000532	clh-5	44.0398	44.605	43.8068	43.008	43.5145	44.8231	44.1446	44.7852
WBGene00000533	clh-6	30.0325	28.9111	28.7374	29.3284	28.5443	28.4589	30.272	29.4034
WBGene00000534	cpi-2	247.695	247.578	244.519	260.656	249.602	267.226	258.34	243.432
WBGene00000535	cpi-1	977.356	977.439	978.714	970.616	996.596	990.868	932.437	956.821
WBGene00000536	clk-1	29.0457	28.5797	32.2696	28.9364	28.6915	29.8191	29.8598	27.9789
WBGene00000537	clk-2	30.6568	30.3564	31.3045	28.8947	29.8502	29.0258	29.1677	30.589
WBGene00000539	cln-3.1	1.15451	1.26399	1.14698	0.993634	1.19183	1.83118	2.06995	1.87852
WBGene00000540	cln-3.2	18.1327	17.9406	17.0334	18.4399	19.1027	19.7545	18.9384	19.2883
WBGene00000541	cln-3.3	1.19492	1.27153	1.47999	0.950527	1.43883	1.22031	1.18126	1.32736
WBGene00000542	clp-1	54.0392	56.1637	59.1669	58.5946	60.7463	53.7264	57.0953	59.4784
WBGene00000543	clp-2	28.1438	27.5438	28.6376	27.6758	28.3074	28.3314	30.5325	29.5403
WBGene00000544	clp-3	0.792085	0.941536	0.909001	0.942433	0.679803	0.748889	0.847456	0.708859
WBGene00000545	clp-4	17.4963	19.0103	18.1452	18.4327	18.4685	17.9083	17.9023	17.9142
WBGene00000546	clp-6	0.463182	0.524397	0.401777	0.640963	0.286522	0.472297	0.556491	0.493203
WBGene00000547	clp-7	41.8251	43.1293	40.2595	40.9734	42.9978	40.7056	43.305	42.7029
WBGene00000548	clr-1	45.4933	45.0532	46.3197	45.3843	47.0215	47.6845	48.5972	46.6305
WBGene00000549	cls-2	38.6612	38.1306	37.7987	39.9413	38.8864	38.9087	38.3636	39.2315
WBGene00000550	clu-1	63.2427	60.7028	62.7499	58.6774	60.0034	62.9702	65.0779	59.9299
WBGene00000551	clx-1	0.089165	0.167744	0.130775	0.752923	0.417338	0.26527	0.251111	0.172203
WBGene00000552	cmd-1	270.477	260.694	270.561	285.929	277.369	271.009	287.652	282.41
WBGene00000553	cmk-1	2.33782	2.09784	1.66742	1.98701	1.9027	1.85474	1.89533	2.23104
WBGene00000554	cnb-1	25.8093	26.0582	25.6466	23.6298	24.2763	24.6177	23.8452	23.423
WBGene00000555	cnc-1	0.105588	0.077981	0.315986	0.136494	0.141991	0.275848	0	0.511331
WBGene00000556	cnc-2	40.9069	44.5294	44.653	42.083	44.3666	35.6547	33.0754	38.1301
WBGene00000557	cnc-3	9.41017	9.70963	9.71667	8.81465	9.38297	10.1426	7.94146	7.98927
WBGene00000558	cnc-4	39.5116	38.8331	37.0959	38.2268	37.7449	33.7325	30.6431	36.4864
WBGene00000560	cnc-6	2.36309	1.88587	1.92212	2.36761	2.91359	2.174	1.95591	2.9384
WBGene00000561	cnd-1	1.97955	2.10336	1.99338	1.9686	1.77759	1.70693	1.69373	1.90181
WBGene00000562	cng-1	6.21009	4.92892	5.056	5.27601	5.68293	5.40239	5.69721	5.70885
WBGene00000564	cnk-1	34.0957	32.9206	32.3526	31.3529	31.5845	32.509	35.9171	35.218
WBGene00000565	cnt-1	31.5859	30.4302	30.47	30.8409	29.6528	30.8804	32.1904	31.4201
WBGene00000566	cnt-2	40.2669	40.469	39.4068	41.2062	37.8659	40.2332	41.1485	41.1792
WBGene00000567	cnx-1	141.6	142.877	140.342	143.44	138.538	139.317	138.629	138.722
WBGene00000583	cof-2	1.24781	1.214	1.16517	1.38072	1.67946	1.4112	1.39495	1.48946
WBGene00000584	cog-1	0.595191	0.528193	0.648926	0.623041	0.687423	0.334407	0.889135	0.694258
WBGene00000585	cogc-2	45.5452	46.4224	47.1658	43.7572	47.8688	46.8947	47.4797	48.1331
WBGene00000591	coh-1	21.6434	22.4333	23.0184	21.7039	21.6719	22.3774	21.9055	21.6817
WBGene00000592	coh-3	34.883	35.0184	33.5837	33.4534	34.6336	34.5208	35.0948	34.9326
WBGene00000594	col-3	2.36664	2.5054	1.52014	2.3952	1.84749	1.96435	1.62848	1.28857
WBGene00000596	col-7	0.8569	1.3169	1.45762	2.21993	1.56625	2.4933	2.76831	2.08158
WBGene00000597	col-8	56.2644	49.9524	54.3457	52.8906	56.8637	60.2408	73.8505	57.0404
WBGene00000599	col-10	9.94961	13.865	8.90081	14.2069	10.6225	12.2217	11.6459	13.2132
WBGene00000601	col-12	3.86655	5.69068	4.19926	6.05535	3.29979	4.86147	5.34679	4.52104
WBGene00000602	col-13	3.23426	5.32882	3.88536	6.13604	3.49622	4.72832	3.84952	4.69105
WBGene00000603	col-14	12.5505	10.3636	11.1188	15.8607	10.8722	12.4962	11.7253	10.8924
WBGene00000606	col-17	12.3626	8.99741	11.6262	19.1544	16.1688	11.8604	12.6216	12.5416
WBGene00000608	col-19	68.2643	71.4808	74.043	73.1661	69.2608	78.1979	89.703	71.2036
WBGene00000609	col-20	45.0234	48.5963	50.1444	57.4078	47.4171	59.0465	82.238	49.962
WBGene00000610	col-33	0.828053	0.903422	0.823495	0.823683	0.510523	0.787045	0.85561	0.895557
WBGene00000611	col-34	2.19391	2.33096	2.1586	2.72842	1.74882	2.22343	2.65341	2.30221
WBGene00000615	col-38	24.9449	16.9057	18.1317	26.8457	22.5223	24.7462	22.0259	19.4821
WBGene00000616	col-39	5.77943	11.1603	7.91043	12.1688	10.6548	13.0848	12.8989	11.0139
WBGene00000618	col-41	1.62697	2.64578	1.69662	3.30951	3.45245	1.50188	2.17325	2.59349
WBGene00000620	col-43	10.3096	9.12213	10.5017	9.8515	10.4078	11.7127	10.8554	11.1053
WBGene00000625	col-48	9.70012	5.88982	5.89919	8.10659	8.50362	7.94236	6.61067	7.04919
WBGene00000626	col-49	9.54405	5.94865	6.0586	12.0847	6.7147	7.49621	7.39265	6.82968
WBGene00000630	col-53	1.15285	1.31272	1.21908	1.81671	1.18715	1.42328	1.16783	1.31449
WBGene00000631	col-54	0.533779	0.495703	0.478765	0.79125	0.790813	0.203016	0.530879	0.508785
WBGene00000633	col-56	0.762892	0.702712	0.76802	0.44636	0.709663	0.656195	0.782207	1.07126
WBGene00000634	col-58	0.330411	0.607091	0.326682	0.782788	0.614109	0.615932	0.308355	0.544565
WBGene00000636	col-60	4.85447	4.13856	3.51519	6.26426	2.7636	4.76303	3.43006	4.03182
WBGene00000638	col-62	2.21633	2.6782	2.77798	3.52987	3.37282	2.97688	3.61151	3.01255
WBGene00000639	col-63	9.27308	5.09516	5.64648	12.4538	7.92954	8.36172	8.64787	6.76798
WBGene00000640	col-64	0.765366	0.518145	0.570363	0.703298	0.709959	0.795707	0.674803	0.828378
WBGene00000641	col-65	3.16087	3.58544	2.13169	3.69586	1.5016	2.42673	1.70795	2.97944
WBGene00000644	col-68	1.69764	1.57925	1.59736	1.87253	1.76578	1.38647	1.61563	1.60414
WBGene00000647	col-71	19.1494	11.2093	13.216	23.6787	14.0641	16.3451	14.7696	12.5665
WBGene00000649	col-73	37.0256	24.696	26.3546	46.548	32.0106	34.8978	31.9778	26.5979
WBGene00000650	col-74	0.508213	1.26008	0.54056	0.666224	0.242771	0.497351	0.8365	1.04732
WBGene00000652	col-76	15.1365	14.3392	14.0005	14.2561	13.9264	14.5235	13.0917	13.7264
WBGene00000653	col-77	18.7695	17.9258	12.2175	23.5258	12.5076	14.0927	14.3791	13.8256
WBGene00000655	col-79	1.15469	0.823832	1.9747	1.68087	1.16904	1.42556	1.85624	1.26616
WBGene00000656	col-80	48.9512	50.9342	53.0732	51.3764	84.0318	85.4941	104.063	85.3387
WBGene00000657	col-81	20.2802	27.2602	25.7392	31.2941	20.3744	28.72	33.6809	25.3828
WBGene00000658	col-83	0.93311	0.730491	0.598848	0.582353	0.780054	0.695615	0.689376	0.727259
WBGene00000659	col-84	0.570583	0.559782	0.653838	0.965269	0.615879	0.901541	0.949722	1.11802
WBGene00000660	col-85	0.136908	0.301881	0.181937	0.23715	0.415568	0.355222	0.362952	0.514075
WBGene00000661	col-86	0.319695	0.438596	0.4284	0.262376	0.413433	0.346475	0.168549	0.438628
WBGene00000663	col-88	8.18555	11.3019	5.67034	11.8407	4.91378	8.19871	5.47494	6.88516
WBGene00000664	col-89	0.720953	1.02662	0.817754	1.24496	0.926612	1.10175	0.894305	1.118
WBGene00000665	col-90	2.50922	3.61165	3.05756	5.0333	4.9338	2.61472	2.5292	3.39649
WBGene00000666	col-91	3.01634	4.96914	2.25209	4.55771	2.52927	3.44319	2.12967	3.2639
WBGene00000667	col-92	11.2766	16.1106	11.9825	18.3017	12.224	14.6394	14.4147	15.2585
WBGene00000668	col-93	38.186	42.8462	40.9882	52.2362	34.3629	47.3834	60.1822	36.7919
WBGene00000669	col-94	3.82066	6.33974	4.0957	6.31825	3.99642	6.09268	5.65921	6.4535
WBGene00000670	col-95	141.909	145.622	144.594	137.526	210.321	209.605	211.605	227.798
WBGene00000671	col-96	2.08925	2.65367	2.20233	2.31761	3.216	3.51931	3.37302	3.50562
WBGene00000672	col-97	15.413	11.478	11.4017	15.7995	11.2704	13.0106	12.3478	11.8581
WBGene00000673	col-98	22.0408	23.8807	23.5907	22.8356	27.9536	28.0664	32.2618	27.8479
WBGene00000674	col-99	5.59076	6.85368	5.24848	6.81957	4.99761	6.19866	5.16625	5.97421
WBGene00000675	col-101	126.8	121.035	132.556	120.801	180.663	181.426	187.962	179.379
WBGene00000677	col-103	27.4069	26.8677	26.5239	24.3804	32.3112	31.694	40.1272	34.0787
WBGene00000678	col-104	9.20393	7.13319	7.02689	12.4842	8.56188	10.7377	7.76017	8.11761
WBGene00000679	col-105	0.356585	0.306779	0.393119	0.392807	0.333002	0.321363	0.39315	0.268775
WBGene00000680	col-106	214.225	212.656	213.88	220.455	283.876	287.244	313.51	295.346
WBGene00000681	col-107	15.5607	15.0757	11.4999	18.9193	10.6917	12.6188	12.9093	14.0039
WBGene00000683	col-109	6.70082	4.41189	6.08284	9.60092	7.51562	6.84922	6.35848	6.09246
WBGene00000684	col-110	1.89216	0.967281	1.95316	2.27583	2.15323	2.07802	1.96819	1.38985
WBGene00000685	col-111	3.27715	2.7597	2.81269	4.02528	2.64656	3.00941	3.05116	2.2347
WBGene00000687	col-113	2.96036	3.03883	2.89568	3.55466	3.08799	2.39809	2.01902	2.72028
WBGene00000689	col-115	0.587392	0.470509	0.315466	0.679066	0.244881	0.339901	0.373579	0.627183
WBGene00000690	col-116	7.74174	8.4714	7.32294	6.05427	7.75846	6.89386	6.91439	8.11356
WBGene00000691	col-117	2.9139	3.23461	2.62252	3.39501	2.52482	3.27655	1.71961	1.81719
WBGene00000692	col-118	5.54267	6.85549	6.16483	6.9833	6.12932	6.15375	6.19516	5.91364
WBGene00000693	col-119	161.694	159.431	177.105	180.273	230.806	243.262	286.137	235.549
WBGene00000694	col-120	4.65052	4.81766	3.02942	4.41308	2.43841	3.36076	3.07922	3.62793
WBGene00000695	col-121	12.2284	12.6224	13.8221	13.2684	12.5445	11.0809	10.0232	12.7095
WBGene00000696	col-122	358.808	349.012	362.837	364.684	472.077	500.663	540.889	490.964
WBGene00000698	col-124	64.7858	68.3486	63.999	74.3381	63.1879	70.5122	92.4294	63.0141
WBGene00000699	col-125	20.4249	25.3715	18.7261	30.1978	18.2523	22.1528	19.0063	20.7913
WBGene00000701	col-127	0.107052	0.074238	0	0.337457	0.15634	3.46925	0.071518	0.083772
WBGene00000703	col-129	18.8581	24.1513	24.7256	28.1759	20.5663	27.658	34.6311	23.3801
WBGene00000704	col-130	5.08036	4.9716	4.12801	6.84813	4.38014	5.49411	4.64229	3.99674
WBGene00000706	col-132	0.264504	0.276611	0.166267	0.411756	0.558397	0.485276	0.422068	0.494341
WBGene00000707	col-133	12.3596	16.1842	12.1424	20.3918	10.7338	17.3834	15.6156	16.1835
WBGene00000708	col-135	2.67716	3.16098	2.61586	2.6428	2.79209	2.65668	2.96706	2.25877
WBGene00000710	col-137	0.907728	2.6861	1.52899	1.94538	1.42417	1.75335	1.71167	1.80181
WBGene00000711	col-138	21.8428	11.4969	12.0563	23.6636	16.4047	19.6601	17.2468	13.9956
WBGene00000712	col-139	20.7524	27.8857	26.842	30.8852	22.6029	29.5754	35.7396	26.0941
WBGene00000713	col-140	131.533	131.248	139.027	143.719	178.172	192.474	216.367	187.718
WBGene00000714	col-141	0.366645	0.365659	0.505873	0.374312	0.396888	0.463416	0.42077	0.253147
WBGene00000715	col-142	10.3037	10.7168	10.5594	8.60855	10.4765	12.2892	13.0475	8.4181
WBGene00000716	col-143	128.442	121.8	126.96	125.574	164.88	169.249	171.429	166.362
WBGene00000717	col-144	17.9142	21.7517	16.6101	23.711	17.949	20.6977	19.7544	17.2766
WBGene00000718	col-145	13.4197	18.6838	11.6093	18.3678	10.8638	13.7172	12.5313	15.4854
WBGene00000719	col-146	2.18021	6.06708	3.62103	6.89849	3.65639	4.59741	5.92342	5.08906
WBGene00000720	col-147	4.69718	5.33216	5.41787	7.21701	6.70807	8.27313	9.94262	5.13104
WBGene00000722	col-149	5.52168	2.87029	7.99137	6.69657	7.81211	8.22925	9.28492	7.15412
WBGene00000723	col-150	1.4632	1.10589	1.44868	2.11406	1.30412	1.41711	1.85312	1.42002
WBGene00000725	col-152	0.356288	0.334978	0.272646	0.322262	0.349727	0.456346	0.255621	0.09647
WBGene00000726	col-153	1.19148	1.04559	1.15664	1.03723	1.17839	1.18715	1.25782	0.837802
WBGene00000727	col-154	8.69506	11.7277	7.00175	10.9534	7.57974	10.3338	8.28791	9.02002
WBGene00000728	col-155	11.5476	12.8913	9.95895	14.48	9.68268	12.0695	12.2753	12.8309
WBGene00000729	col-156	4.33588	4.17484	2.40652	4.56368	2.79979	3.59221	2.2694	3.42571
WBGene00000730	col-157	5.73721	5.25256	3.43655	7.08227	4.24946	5.45749	4.20625	3.94533
WBGene00000731	col-158	4.36373	5.5057	4.58727	5.11373	5.36049	5.13952	6.41988	5.64525
WBGene00000732	col-159	15.9139	21.8371	16.4199	22.0492	16.0281	20.681	22.1921	21.3456
WBGene00000733	col-160	30.0867	38.7694	34.718	40.4988	43.6639	51.7026	61.3173	50.0743
WBGene00000734	col-161	12.4432	12.884	8.87419	15.179	8.77601	11.4357	8.21448	11.2155
WBGene00000735	col-162	8.66071	9.50823	6.03453	11.1205	7.26064	8.32634	7.48302	8.61917
WBGene00000738	col-165	0.203765	0.2907	0.129385	0.745322	0.063454	0.312546	0.99005	0.699642
WBGene00000739	col-166	37.9178	41.662	36.5286	39.79	39.5154	42.4575	41.8342	43.964
WBGene00000740	col-167	13.573	16.4367	12.5535	18.1726	12.3492	13.0924	12.7546	13.0455
WBGene00000741	col-168	6.41527	7.27429	5.23459	8.74836	5.70379	6.96633	6.20585	7.53176
WBGene00000742	col-169	5.14343	6.38083	5.13416	6.02433	6.31523	6.17266	5.85698	6.45104
WBGene00000743	col-170	4.48406	4.43039	3.13042	5.48813	3.72118	3.90519	4.21545	3.76474
WBGene00000745	col-172	0.512132	0.578465	0.654779	0.641716	0.630318	0.364012	0.472313	0.490979
WBGene00000746	col-173	0.942524	0.586241	0.677842	1.01842	0.920977	0.623758	0.770485	0.842496
WBGene00000747	col-174	0.736657	1.02189	0.604171	1.19521	0.684937	0.919677	0.598485	0.694127
WBGene00000748	col-175	11.6556	6.72944	7.02073	12.7155	8.36703	11.0203	7.64118	8.17739
WBGene00000749	col-176	3.78888	4.11697	4.05785	4.54719	6.47911	5.15188	4.34426	4.92616
WBGene00000751	col-178	87.5509	84.8481	88.9301	88.3725	115.684	112.62	138.295	114.254
WBGene00000752	col-179	18.3717	15.489	16.3165	16.6614	19.2484	21.74	26.5547	19.9993
WBGene00000753	col-180	7.7239	10.6108	5.92607	11.4756	7.25272	8.25918	8.44889	6.94148
WBGene00000754	col-181	351.45	351.26	345.201	364.601	477.446	477.706	506.996	480.046
WBGene00000755	-	0.777817	0.283598	0.673069	1.36814	1.13643	0.577957	1.07896	0.85924
WBGene00000756	col-183	1.07473	1.71869	1.40098	1.79577	3.52967	3.71502	3.16959	3.59496
WBGene00000757	col-184	218.019	218.862	218.444	227.056	296.229	292.771	315.305	302.393
WBGene00000759	col-186	0.35033	0.712512	0.612553	0.675564	0.466742	0.425624	0.304189	0.366584
WBGene00000760	col-187	0.407594	0.500316	0.530511	0.276845	0.386194	0.376921	0.427382	0.741686
WBGene00000761	coq-1	29.4899	29.8893	29.1887	30.7667	27.3459	25.751	27.751	27.6455
WBGene00000762	coq-2	25.676	26.462	25.398	24.2776	23.2085	26.2907	26.0826	24.1714
WBGene00000763	coq-3	22.9548	19.5806	22.0729	22.6171	19.9878	18.1454	19.6992	23.7452
WBGene00000764	coq-4	17.8332	19.7614	17.7916	17.3721	18.177	17.798	19.7177	19.1695
WBGene00000765	coq-5	51.8709	56.3094	53.7306	49.7017	51.5244	52.8303	52.6437	51.8766
WBGene00000766	coq-6	31.3898	29.942	30.6217	28.9508	28.0779	30.6119	28.8556	28.6174
WBGene00000767	coq-8	38.4298	36.8443	36.2232	34.2724	36.4938	36.3645	36.9949	36.5453
WBGene00000768	cor-1	2.17427	2.15964	2.33463	2.66172	2.14052	2.0459	2.26154	2.24358
WBGene00000770	cpb-1	39.4513	39.3808	38.8914	39.219	40.7449	39.8015	40.0522	40.5855
WBGene00000771	cpb-2	0.520522	0.829859	0.594179	0.873697	0.729978	0.715616	0.720746	0.834408
WBGene00000772	cpb-3	104.759	105.934	103.15	104.248	105.81	104.438	108.963	104.436
WBGene00000773	cpf-1	57.9213	58.9572	60.2937	56.8744	60.1008	60.9757	59.1804	59.6722
WBGene00000774	cpf-2	77.1115	76.6119	79.2293	73.9063	75.518	75.7382	71.113	74.8473
WBGene00000775	cpin-1	3.61822	3.17441	3.64814	3.28407	3.48511	3.71581	3.61668	3.17545
WBGene00000776	cpl-1	582.128	578.107	573.228	605.329	604.3	613.521	623.111	585.477
WBGene00000777	cpn-1	256.282	252.494	246.077	260.519	249.306	240.726	248.76	245.884
WBGene00000778	cpn-2	7.38858	8.05358	7.89331	8.31823	8.16205	8.44871	8.64217	8.63549
WBGene00000779	cpn-3	121.83	123.547	118.177	136.473	119.188	125.493	127.563	120.064
WBGene00000780	cpn-4	40.928	39.5316	43.3773	39.6441	45.0714	42.7335	41.3509	40.9693
WBGene00000781	cpr-1	715.396	692.248	701.368	712.146	693.159	692.848	689.122	697.493
WBGene00000782	cpr-2	0.28549	0.286626	0.610314	0.40327	0.560099	0.238079	0.286393	0.350793
WBGene00000783	cpr-3	32.1927	33.9839	31.802	31.1377	31.7207	30.7425	34.9392	32.896
WBGene00000784	cpr-4	357.159	347.236	350.535	373.008	434.501	456.203	464.305	465.042
WBGene00000785	cpr-5	37.4608	36.1101	41.2833	41.607	35.5177	36.1926	34.9345	34.9732
WBGene00000786	cpr-6	436.251	444.342	420.988	430.115	473.357	458.491	466.361	477.666
WBGene00000787	cps-6	36.7897	40.329	38.8579	38.8311	39.4609	40.2418	39.8295	40.338
WBGene00000788	cpz-1	106.433	105.174	102.708	112.699	116.744	116.291	119.855	119.353
WBGene00000789	cpz-2	37.2777	35.5628	35.9613	35.2799	36.7267	39.2542	38.2176	35.9383
WBGene00000792	crb-1	6.23283	5.94151	6.35626	5.88054	5.56209	6.01415	5.76473	6.3857
WBGene00000793	crh-1	16.2801	12.2728	17.5528	14.2546	13.0449	12.7261	9.38591	14.0524
WBGene00000794	crn-1	111.408	116.371	109.678	117.69	110.189	109.664	117.514	113.603
WBGene00000795	crn-2	25.6922	24.4092	26.8917	24.7794	22.6202	23.9978	24.9696	23.3301
WBGene00000796	crn-3	64.1528	63.6291	64.5242	58.8167	64.5189	64.7174	67.931	67.9695
WBGene00000797	crn-4	19.8468	20.1493	18.9972	20.5864	17.1582	17.7456	18.0149	17.7854
WBGene00000798	crn-5	39.8751	38.501	37.4174	38.5015	37.1486	36.3336	34.9799	38.1331
WBGene00000799	crn-6	7.85002	7.91397	7.01751	7.08004	8.04032	8.2985	7.58635	7.91241
WBGene00000800	cars-1	70.531	68.6395	67.4858	68.4675	67.8669	67.5448	72.9798	70.2621
WBGene00000801	-	5.46163	5.81248	5.68841	5.18562	5.3072	5.94286	5.37066	5.98446
WBGene00000802	crt-1	833.918	850.688	820.558	878.706	801.929	814.3	832.796	783.005
WBGene00000803	csb-1	11.2539	11.241	11.024	10.8047	10.8156	11.3348	11.6028	10.7819
WBGene00000804	csc-1	93.3207	90.7248	89.8798	86.335	85.5374	87.3428	87.0551	88.3587
WBGene00000812	csk-1	46.1327	47.4003	45.0016	40.5251	46.4734	45.7363	45.9605	47.0397
WBGene00000813	csn-1	62.207	61.1519	62.7215	58.0954	59.9637	63.3343	63.0866	64.1888
WBGene00000814	csn-2	112.28	110.242	110.668	104.08	117.219	113.578	114.978	115.796
WBGene00000815	csn-3	68.8014	68.0857	69.2295	66.0431	70.7911	70.567	70.8427	70.4867
WBGene00000816	csn-4	73.511	71.2081	74.8953	72.4309	75.41	75.9408	75.5966	78.5192
WBGene00000817	csn-5	79.6785	82.4589	82.0275	80.865	77.5714	78.2524	78.9307	75.9022
WBGene00000818	csn-6	76.7981	76.5795	78.4779	76.1291	76.367	73.7955	72.4846	77.6442
WBGene00000819	csp-1	0.297725	0.526255	0.515533	0.699881	0.729773	0.545806	0.38503	0.36068
WBGene00000822	csq-1	23.3251	24.3612	23.0415	22.6287	21.969	24.1534	22.4876	21.3513
WBGene00000829	ctb-1	586.678	605.617	600.309	457.385	640.44	648.245	522.687	579.855
WBGene00000830	ctl-1	14.4221	22.0689	14.0012	15.6619	17.9843	16.3233	18.6849	17.0393
WBGene00000831	ctl-2	37.6931	43.0234	38.9305	41.3041	48.6286	47.1351	49.2018	48.0268
WBGene00000832	ctn-1	14.8134	14.4008	14.6217	15.7873	14.2051	15.8122	14.4289	15.1003
WBGene00000833	cts-1	334.704	334.103	335.925	351.726	340.723	330.125	344.925	335.321
WBGene00000834	cua-1	36.2983	35.4114	34.6542	34.984	36.58	37.3087	37.1297	36.0818
WBGene00000835	cuc-1	57.3367	56.7955	58.8829	51.4838	46.6832	47.3923	41.1499	46.3198
WBGene00000836	cul-1	74.2757	74.3632	73.6099	72.0123	73.6847	75.0877	74.8721	73.3756
WBGene00000837	cul-2	87.0972	88.5946	88.1384	89.7873	87.5376	89.3066	94.0631	91.6694
WBGene00000838	cul-3	116.428	94.8947	97.9702	91.1619	95.3125	89.2763	92.7624	94.857
WBGene00000839	cul-4	45.2342	44.3125	44.0849	42.8323	44.9628	47.3404	46.0649	43.9276
WBGene00000840	cul-5	40.1441	40.7497	40.67	37.8764	40.1791	39.9396	40.7519	39.0566
WBGene00000841	cul-6	2.77107	3.55016	3.11934	3.11705	3.95119	4.08348	3.57533	3.65247
WBGene00000843	cup-2	135.138	131.454	133.582	147.278	127.547	126.204	133.476	126.766
WBGene00000845	cup-4	4.18556	3.89749	3.58759	3.78284	3.8954	3.67862	3.62576	4.42231
WBGene00000846	cup-5	51.3338	49.8702	49.0533	47.1458	50.4119	51.8361	50.347	52.7005
WBGene00000853	cut-6	0.64813	0.619397	0.80268	0.632118	0.653038	0.741241	1.04758	0.798173
WBGene00000854	cux-7	41.4949	42.1439	41.8336	41.2622	41.3786	39.8554	43.4656	41.4352
WBGene00000857	cwn-1	3.10403	2.91775	3.08169	3.23776	3.18546	2.61748	2.91754	2.94236
WBGene00000858	cwn-2	2.06654	2.56042	1.85059	1.73291	2.04151	2.1883	2.12313	2.00244
WBGene00000862	cwp-4	0.385433	0.396498	0.41224	0.280633	0.350267	0.237941	0.36157	0.199831
WBGene00000863	cya-1	74.9194	74.9517	73.4433	73.3753	76.4288	75.693	73.7291	74.9311
WBGene00000864	cya-2	0.616621	0.823079	0.933432	0.670231	0.781799	0.89656	0.871935	0.823706
WBGene00000865	cyb-1	337.795	344.93	329.027	330.666	341.803	344.31	344.808	332.605
WBGene00000866	cyb-2.1	139.594	141.214	138.63	131.575	137.367	136.172	141.348	141.177
WBGene00000867	cyb-2.2	247.212	243.433	249.088	241.848	246.473	240.785	247.447	242.884
WBGene00000868	cyb-3	698.281	705.833	705.131	733.743	711.47	723.765	743.393	732.643
WBGene00000869	cyc-1	177.846	176.704	175.068	176.144	177.377	170.808	175.233	175.914
WBGene00000870	cyd-1	23.3302	24.7039	24.492	26.0801	21.76	22.3553	22.4639	22.2789
WBGene00000871	cye-1	131.728	128.714	131.256	127.165	128.72	127.947	131.969	130.615
WBGene00000872	cyk-1	23.8524	22.9095	23.0939	23.5015	23.005	24.2323	24.7518	23.2562
WBGene00000874	cyk-3	21.3089	21.5138	21.3514	19.3352	21.3808	21.0768	22.8604	22.0892
WBGene00000875	cyk-4	126.184	126.833	126.154	125.411	127.517	127.035	132.011	129.101
WBGene00000876	cyl-1	78.0557	81.4707	75.1492	79.6671	76.6918	77.2554	78.6115	78.7858
WBGene00000877	cyn-1	107.089	108.001	98.7962	105.422	103.674	98.6717	92.0092	100.169
WBGene00000878	cyn-2	3.68344	4.17085	4.26073	3.91216	4.245	3.30402	4.15487	3.3445
WBGene00000879	cyn-3	293.88	292.907	293.242	296.524	281.196	296.464	285.463	281.91
WBGene00000880	cyn-4	62.988	65.1488	62.2199	62.487	62.3505	62.299	65.9046	60.6334
WBGene00000881	cyn-5	411.17	420.213	409.386	451.222	417.351	424.412	431.815	426.187
WBGene00000882	cyn-6	26.3216	26.2737	27.5647	27.5238	25.8004	26.6126	26.007	26.028
WBGene00000883	cyn-7	1686.12	1700.1	1689.25	1734.82	1749.52	1675.02	1676.88	1707.67
WBGene00000884	cyn-8	37.2444	36.8344	37.3108	35.6244	37.6253	39.1499	38.4169	35.9794
WBGene00000885	cyn-9	33.8478	36.8649	36.4698	34.9468	37.7482	36.5627	33.6752	38.4379
WBGene00000886	cyn-10	86.8208	83.9251	83.7484	80.9994	81.7353	80.955	76.961	80.3901
WBGene00000887	cyn-11	70.4539	75.4339	71.5283	68.0456	74.4967	73.4583	70.8185	70.5596
WBGene00000888	cyn-12	84.0903	82.6448	84.3754	78.5654	79.0635	79.1671	71.5212	79.5867
WBGene00000889	cyn-13	76.9472	76.5587	75.4257	75.3343	72.6626	75.1566	75.5798	73.1992
WBGene00000890	sig-7	65.0172	65.5347	62.4107	59.0933	63.0639	63.4339	64.7763	62.0733
WBGene00000891	cyn-15	49.0161	48.6567	49.2197	46.8371	47.5798	47.8561	49.0137	48.8561
WBGene00000892	cyn-16	27.8202	28.0732	29.06	27.4837	29.6131	29.3987	29.2597	29.4663
WBGene00000893	cyn-17	0.448072	0.394541	0.494689	0.592576	0.596011	0.440738	0.495576	0.46279
WBGene00000894	dab-1	238.207	233.586	221.099	229.852	226.304	227.463	236.753	231.23
WBGene00000895	dac-1	0.43296	0.523109	0.595338	0.953407	0.830248	0.5304	0.609613	0.489461
WBGene00000896	dad-1	198.906	193.493	199.006	182.054	183.344	194.439	187.911	181.369
WBGene00000897	daf-1	22.2586	22.4058	21.2467	22.9169	21.4032	21.2726	21.7504	22.0254
WBGene00000898	daf-2	25.9723	27.3422	26.6757	25.981	29.2323	29.7817	28.9041	30.5683
WBGene00000899	daf-3	11.8884	11.7978	11.2136	10.9191	11.6451	11.4426	12.6652	12.4572
WBGene00000900	daf-4	22.5024	23.3183	22.9213	22.5597	23.5415	22.5792	23.0074	23.3722
WBGene00000901	daf-5	21.1305	22.6158	20.0942	22.1565	22.2023	20.0353	22.8705	22.1448
WBGene00000902	daf-6	1.22936	1.45706	1.27274	1.45835	1.28305	1.06762	1.26884	1.08269
WBGene00000903	daf-7	2.30142	1.96042	1.90337	2.20568	1.84571	1.94592	2.43127	2.01054
WBGene00000904	daf-8	10.2429	10.0504	11.2636	9.82723	11.0033	10.8576	11.1988	10.8533
WBGene00000905	daf-9	0.50693	0.642902	0.490275	0.46631	0.588855	0.421241	0.746796	0.817827
WBGene00000906	daf-10	0.693592	1.0442	0.761329	0.867848	0.947332	0.80245	0.856815	0.852143
WBGene00000908	daf-12	5.04981	5.1869	4.24777	5.52304	5.28101	4.53607	4.51432	6.27293
WBGene00000910	daf-14	12.5643	12.7102	13.2342	12.2175	12.969	12.1771	12.4117	12.2048
WBGene00000911	daf-15	31.0833	31.6079	31.9874	29.8208	31.7745	32.6221	32.5554	30.8946
WBGene00000912	daf-16	46.0701	56.7907	53.2563	48.7187	47.8137	51.2039	58.5713	52.0973
WBGene00000913	daf-18	251.094	246.547	245.933	237.884	251.398	254.645	257.066	250.959
WBGene00000914	daf-19	14.9604	14.8364	14.7394	15.1596	15.6839	15.1837	15.4414	15.4085
WBGene00000915	hsp-90	1222	1240.29	1221.29	1180.34	1210.02	1203.63	1274.35	1217.63
WBGene00000917	daf-25	30.5624	29.1508	29.0091	28.5999	29.8416	30.0493	28.4348	28.4201
WBGene00000920	daf-28	1.88883	1.87076	2.23664	1.98563	1.53125	1.20433	1.37575	1.36769
WBGene00000923	daf-31	95.2482	92.7058	95.5126	95.1084	95.748	91.5611	90.0158	92.1647
WBGene00000928	dao-2	50.6945	52.1585	60.8335	59.6609	56.2501	53.5539	51.9746	55.8224
WBGene00000929	dao-3	42.9209	40.7035	39.8598	43.0929	43.489	41.8389	39.2759	42.8229
WBGene00000930	dao-4	1.83126	0.999471	1.25535	2.60933	2.32174	1.59498	2.5214	1.75723
WBGene00000931	dao-5	115.464	117.936	114.885	117.86	116.631	118.081	123.184	117.582
WBGene00000932	dao-6	1.70306	1.51895	1.75365	2.16323	1.57124	1.56558	1.47067	1.57684
WBGene00000933	dap-3	50.534	46.5547	47.6702	47.1332	45.15	47.2881	45.1781	46.3663
WBGene00000935	daz-1	224.531	223.795	229.594	231.238	229.035	226.868	238.927	227.688
WBGene00000936	dbl-1	3.5225	4.10074	3.15394	4.06665	4.07919	3.67159	3.36593	3.25595
WBGene00000937	dbr-1	43.7786	43.0053	42.9537	41.1181	41.527	43.3356	41.6856	41.6277
WBGene00000938	dcp-66	40.2058	41.096	40.616	38.7228	40.3098	40.3234	42.1744	41.4707
WBGene00000939	dcr-1	29.9167	30.5377	31.1926	28.6798	30.4072	30.3383	32.4367	30.6371
WBGene00000940	dcs-1	65.2745	67.8687	64.178	57.5004	60.5185	64.9188	65.9749	62.0774
WBGene00000941	ddp-1	75.4037	72.0426	69.842	72.0446	66.6677	68.5433	65.4688	57.2312
WBGene00000942	deb-1	8.41158	9.46425	8.82252	9.89293	8.93123	8.40501	9.18583	8.43766
WBGene00000950	deg-1	1.13786	1.12004	0.779149	0.841156	1.12628	1.36173	1.21393	1.26276
WBGene00000951	deg-3	0.698006	0.781478	0.929748	0.827392	0.928925	1.09805	0.754945	0.819879
WBGene00000953	del-2	1.18166	1.44354	1.33179	1.2325	1.32677	1.23361	1.15271	1.14801
WBGene00000955	des-2	0.728296	1.2238	0.657494	0.980411	1.28561	1.14873	0.828624	0.553856
WBGene00000958	dgk-1	2.77311	2.44504	2.5599	2.42393	2.22462	2.30518	2.48025	2.20587
WBGene00000959	dgk-2	16.4257	15.3625	15.7348	13.5569	15.961	15.6454	16.2124	15.4637
WBGene00000961	dgn-1	33.9076	36.6748	37.9936	40.2913	37.2468	38.0457	39.4359	36.7153
WBGene00000962	dhc-1	32.5771	32.5801	33.3957	31.1049	32.6346	34.0761	34.4954	33.0389
WBGene00000963	dhp-1	8.44782	8.78008	8.26922	7.90713	7.09833	7.6204	7.81233	7.83711
WBGene00000964	dhp-2	2.87301	2.88298	3.50929	3.11802	3.13614	2.80673	2.7972	2.86823
WBGene00000965	dhs-1	61.8688	57.9175	57.0237	56.0583	57.7819	58.303	61.1573	57.062
WBGene00000966	dhs-2	10.1803	8.28656	9.20858	9.23888	9.83037	8.94468	8.66154	9.60441
WBGene00000967	dhs-3	48.6842	43.9764	47.4747	42.6312	51.3963	53.6503	51.4468	49.3691
WBGene00000968	dhs-4	1.08747	1.07443	0.575042	0.913802	0.962146	0.85008	0.903165	0.763953
WBGene00000969	dhs-5	10.71	11.7928	10.4636	11.1772	12.0448	12.3998	11.156	12.1971
WBGene00000970	dhs-6	66.9246	62.2115	66.6892	63.7411	68.3584	66.2002	69.8964	67.8784
WBGene00000971	dhs-7	1.00758	0.537954	0.731449	0.924224	0.72832	1.0661	0.849171	0.777326
WBGene00000972	dhs-8	4.37896	5.165	4.30112	4.82409	5.04336	3.99924	4.74642	4.12473
WBGene00000973	dhs-9	27.697	29.0739	28.1279	31.7613	31.0208	30.2349	30.0566	28.2956
WBGene00000974	dhs-11	29.436	27.882	26.4597	26.9168	29.6678	27.7187	29.3695	27.6908
WBGene00000975	dhs-12	34.3146	38.6919	33.4477	34.6198	33.7699	36.2139	34.634	37.5663
WBGene00000976	dhs-13	71.3845	69.5538	72.7263	70.1662	72.5182	69.1055	69.8853	75.0389
WBGene00000977	dhs-14	13.5698	14.4316	12.7369	13.0212	14.5721	15.6342	14.9316	15.0538
WBGene00000978	dhs-15	0.769252	0.256682	0.328434	0.379548	0.528761	0.422761	0.448551	0.226832
WBGene00000979	dhs-16	1.93312	1.91988	1.9845	2.24073	1.33987	1.3961	1.52691	1.83536
WBGene00000980	dhs-17	12.6267	12.1831	11.8912	12.1152	12.4754	12.9633	11.6697	12.2594
WBGene00000981	dhs-18	14.0276	14.1118	15.7376	16.3278	17.2331	15.8647	15.6478	17.7424
WBGene00000982	dhs-19	32.1186	35.4136	32.2355	29.1155	36.8171	37.2309	31.5596	35.5861
WBGene00000983	dhs-20	10.5662	9.65108	10.5926	9.92253	10.6825	10.3798	11.7662	9.83187
WBGene00000984	dhs-21	22.8967	21.489	22.4069	20.1032	22.1299	24.2923	22.499	22.7833
WBGene00000985	dhs-22	141.858	132.117	135.891	139.769	142.71	136.086	136.326	133.336
WBGene00000986	dhs-23	2.84582	4.36332	3.97671	3.44312	1.98921	2.33697	1.89363	1.51437
WBGene00000987	dhs-24	34.3096	33.377	32.4183	29.5312	32.6907	32.0885	32.7879	34.1816
WBGene00000988	dhs-25	10.6678	9.98272	11.5283	9.8478	9.70404	9.7426	9.49681	10.4599
WBGene00000989	dhs-26	16.5876	14.4994	17.5369	14.4654	12.3689	10.1291	13.2142	12.0928
WBGene00000990	dhs-27	18.0009	17.1482	17.4325	16.646	15.7578	17.3557	16.6196	16.09
WBGene00000991	dhs-28	53.235	57.9737	53.6952	57.9191	62.9353	60.7609	60.5318	61.378
WBGene00000992	dhs-29	6.65121	6.98353	7.01058	7.12714	6.12875	6.81114	6.60215	5.72181
WBGene00000993	dhs-30	21.0342	19.0203	19.4872	22.8324	19.8143	19.6803	20.2652	21.1183
WBGene00000994	ints-6	23.1363	21.2034	22.995	20.7202	22.1854	21.9666	22.2657	22.0115
WBGene00000995	die-1	40.5822	41.0784	42.4457	42.0642	41.7678	41.3776	40.9766	43.1052
WBGene00000996	dif-1	80.2855	77.2536	70.5507	72.34	84.1224	76.7004	76.4339	77.1579
WBGene00000998	dig-1	0.573966	0.629667	0.56939	0.588455	0.629652	0.626722	0.631476	0.624116
WBGene00001000	dim-1	35.7003	33.3483	23.4827	37.9817	21.4841	22.736	23.5772	23.2503
WBGene00001001	dis-3	38.3148	38.0834	38.9198	35.7561	37.5634	38.6309	39.0261	37.4143
WBGene00001002	div-1	65.5707	65.3317	64.5035	63.322	65.0431	64.1636	66.7035	66.3975
WBGene00001005	dlc-1	375.656	449.929	405.813	427.53	445.673	413.709	402.405	426.421
WBGene00001006	dlg-1	53.9853	56.9663	55.5953	56.5189	51.1118	52.4803	52.445	53.5994
WBGene00001007	dli-1	65.9857	65.7651	63.8653	62.2534	63.9791	65.4022	61.5223	64.3197
WBGene00001008	dlk-1	15.4331	15.2187	14.9756	15.6117	14.5743	15.3106	14.6584	15.2364
WBGene00001016	dna-2	33.0712	33.1551	35.4278	32.2895	33.0611	33.5996	34.9624	34.701
WBGene00001017	dnc-1	41.7012	40.7768	42.6277	40.8153	41.7501	41.3923	42.6768	41.5609
WBGene00001018	dnc-2	69.0045	69.5777	71.6847	62.959	71.4712	72.2596	68.2319	71.5995
WBGene00001019	dnj-1	55.8311	57.302	56.6651	54.711	54.891	53.4123	54.9625	54.6942
WBGene00001020	dnj-2	49.2119	49.2136	49.7574	46.9669	50.1451	49.0443	44.212	48.0531
WBGene00001021	dnj-3	18.4105	16.2445	16.9225	14.3163	16.4588	16.9413	14.6907	15.8603
WBGene00001022	dnj-4	29.9253	29.7431	29.3562	28.0627	29.4938	26.9349	31.6	28.5495
WBGene00001023	dnj-5	168.412	167.15	161.384	165.143	169.627	169.069	171.914	167.128
WBGene00001025	dnj-7	25.7038	24.9708	24.4893	25.6424	25.1274	25.9022	26.5324	25.3746
WBGene00001026	dnj-8	58.7576	57.7735	55.9127	52.7263	57.3074	57.569	57.2775	57.4339
WBGene00001027	dnj-9	28.6195	29.4662	27.8292	29.2276	27.0628	28.4385	29.9978	28.0299
WBGene00001028	dnj-10	43.1701	43.7851	42.2846	41.2406	39.8721	40.8827	42.5877	42.2471
WBGene00001029	dnj-11	135.533	136.03	136.555	131.486	140.912	142.908	143.929	144.867
WBGene00001030	dnj-12	208.639	210.441	203.468	208.289	209	206.358	218.951	205.671
WBGene00001031	dnj-13	156.804	149.584	157.581	156.445	156.148	156.834	154.018	151.325
WBGene00001032	dnj-14	33.2329	31.8831	33.1737	31.7445	34.5973	33.4801	32.2353	33.6884
WBGene00001033	dnj-15	45.594	46.8778	46.5875	43.3725	46.7015	44.2766	48.3074	48.8035
WBGene00001034	dnj-16	60.9063	59.7015	58.0948	59.3488	57.4872	60.0786	60.1187	62.3129
WBGene00001035	dnj-17	39.2692	40.1076	41.1743	39.224	40.5845	39.7505	40.1386	40.7699
WBGene00001036	dnj-18	47.6955	44.5998	41.6917	47.6742	45.0118	44.6845	45.9952	42.6587
WBGene00001037	dnj-19	212.843	215.911	211.291	216.464	219.604	216.444	224.673	213.052
WBGene00001038	dnj-20	93.4309	94.3705	92.7101	91.614	92.7383	93.514	93.4243	97.45
WBGene00001039	dnj-21	32.1467	32.8615	30.8454	31.4967	34.8639	30.6817	28.0159	29.4484
WBGene00001040	dnj-22	66.9179	64.9341	60.919	63.2646	62.8218	63.8366	63.8649	65.6836
WBGene00001041	dnj-23	93.8362	89.0725	91.8926	86.4196	93.9697	90.5967	95.1743	92.2455
WBGene00001042	dnj-24	6.64292	8.75523	7.78486	9.15942	8.26495	8.57247	7.87268	8.56825
WBGene00001043	dnj-25	36.8771	35.5859	35.7424	39.4612	35.4811	37.6982	37.8065	38.6103
WBGene00001044	dnj-26	20.2196	19.5723	19.1584	18.9199	18.797	17.7757	20.0891	18.997
WBGene00001045	dnj-27	22.1473	21.9897	23.1822	22.9941	22.7615	24.3656	22.2224	22.4707
WBGene00001046	dnj-28	33.5288	32.385	31.0988	33.0199	31.9269	32.7637	31.5459	32.4066
WBGene00001047	dnj-29	84.166	81.2381	82.4621	78.0775	82.853	84.7776	85.5276	81.7225
WBGene00001048	dnj-30	57.7525	67.9517	60.697	56.9575	57.4481	66.1082	67.6219	64.2312
WBGene00001049	dog-1	22.1838	21.7369	22.8348	22.3604	21.6394	22.7806	23.6578	22.7934
WBGene00001050	dom-3	47.3126	47.4088	47.9395	44.5976	47.9096	45.055	49.4714	48.4034
WBGene00001051	cks-1	321.488	318.076	323.105	315.688	319.531	321.871	321.803	309.567
WBGene00001052	dop-1	0.456782	0.735392	0.718565	0.414649	0.47832	0.652926	0.62766	0.430686
WBGene00001053	dop-2	1.26937	0.951092	0.860799	0.968184	1.04777	0.747299	1.23066	1.11462
WBGene00001054	dpf-1	0.763223	0.675623	0.715257	0.662901	0.694548	0.705504	0.705543	0.798458
WBGene00001055	dpf-2	8.78266	8.38685	7.59	8.11214	8.26882	9.02913	9.32586	8.52235
WBGene00001056	dpf-3	114.796	112.715	113.007	108.025	112.455	114.791	118.043	115.155
WBGene00001057	dpf-4	46.0635	43.6972	42.8575	42.3727	44.7166	45.5125	43.8698	44.5879
WBGene00001058	dpf-5	115.414	115.901	110.823	112.941	112.422	112.546	119.546	114.107
WBGene00001059	dpf-6	2.82926	2.50796	3.27262	3.0208	2.69588	2.90132	2.69193	2.38902
WBGene00001060	dpf-7	45.6852	46.5959	46.3265	43.0027	45.6728	45.9748	45.508	46.2912
WBGene00001061	dpl-1	87.5387	89.5941	87.9363	84.9384	90.0506	86.8569	89.3403	89.7518
WBGene00001063	dpy-1	0.331245	0.433732	0.412566	0.386906	0.487977	0.357919	0.350673	0.335338
WBGene00001064	dpy-2	12.0768	12.9426	13.1998	13.0241	9.9247	12.9079	11.8855	11.3114
WBGene00001065	dpy-3	10.5744	9.0887	9.82764	10.1179	10.3827	10.1368	10.2928	9.73048
WBGene00001066	dpy-4	22.7301	17.2117	18.8075	31.511	20.6702	23.1473	23.2127	21.2738
WBGene00001067	dpy-5	27.6382	16.9618	19.7008	32.2754	23.6222	25.0098	22.3588	21.4877
WBGene00001069	dpy-7	13.996	15.0349	13.9989	15.3955	13.7923	12.919	13.3085	13.4273
WBGene00001070	dpy-8	1.56352	1.14455	2.46374	2.78101	1.88698	2.45276	1.31529	1.85149
WBGene00001071	dpy-9	2.73606	2.00199	2.89771	2.96175	2.59469	2.72236	1.89056	1.80853
WBGene00001072	dpy-10	31.165	31.2184	31.8811	33.8497	27.856	29.535	28.2324	29.7813
WBGene00001073	dpy-11	131.405	129.779	129.383	126.591	131.803	136.613	128.934	133.27
WBGene00001074	dpy-13	27.3061	17.4435	21.005	35.3857	27.0774	25.1807	23.5086	22.943
WBGene00001075	dpy-14	160.769	179.289	167.317	179.741	164.886	168.358	158.243	162.006
WBGene00001076	dpy-17	123.276	134.757	123.916	138.594	111.994	123.122	108.674	120.192
WBGene00001077	dpy-18	37.3845	37.454	35.3704	38.4377	36.2522	37.4389	36.7677	37.7214
WBGene00001078	dpy-19	7.33524	7.32129	7.94862	6.73642	7.79035	7.16671	7.10162	7.05175
WBGene00001080	dpy-21	22.4727	22.8677	20.3441	23.5551	22.2249	23.2358	23.9483	23.4906
WBGene00001081	dpy-22	9.0532	8.89063	8.97417	9.58822	9.22561	9.68884	9.84946	9.99898
WBGene00001082	dpy-23	31.8002	31.2552	30.6326	31.3136	30.3218	33.5125	31.3227	32.3692
WBGene00001085	dpy-26	47.4481	48.4454	46.3005	47.6327	48.3664	47.7655	49.2762	47.4028
WBGene00001086	dpy-27	17.7783	17.9948	18.0084	16.9523	18.3247	18.2045	18.2631	18.6435
WBGene00001087	dpy-28	43.9813	43.8445	45.2728	43.1637	46.6391	46.8826	46.4977	45.4265
WBGene00001088	dpy-30	209.574	220.952	208.709	211.192	201.267	206.535	199.454	209.514
WBGene00001089	dre-1	12.0122	11.2103	12.2012	11.0388	11.2571	12.4837	11.8385	12.5418
WBGene00001090	drh-1	29.852	29.8197	28.6507	29.3484	29.3824	32.4797	30.2111	29.9113
WBGene00001091	-	12.6176	13.1233	12.4482	12.6477	13.7378	13.4619	12.3085	12.6897
WBGene00001092	dro-1	92.1257	92.1448	93.3361	88.8378	87.9589	91.3107	86.7102	93.4421
WBGene00001093	drp-1	86.9579	88.3512	87.4563	90.4513	86.7373	86.954	84.5935	85.1814
WBGene00001094	dars-1	148.484	153.357	149.876	156.252	148.253	150.184	153.703	153.42
WBGene00001095	dars-2	21.7193	19.2523	22.1008	18.3322	20.7839	21.1566	23.328	20.0741
WBGene00001099	dsc-4	10.8087	10.9694	10.5812	10.7128	9.49748	10.1984	10.7948	10.8107
WBGene00001101	dsh-1	19.4544	20.099	19.5466	17.8898	17.5632	19.08	17.3076	21.7024
WBGene00001102	dsh-2	53.148	54.2937	52.4794	52.7361	54.3417	54.7361	55.9596	53.0876
WBGene00001103	dsl-1	5.01692	4.83887	4.52992	5.69412	4.66796	5.04184	5.52653	4.51821
WBGene00001104	dsl-2	29.4006	30.5972	28.7349	30.9339	30.802	30.9585	31.2718	31.6857
WBGene00001105	dsl-3	24.7096	26.7856	27.2676	27.7906	26.0547	26.1257	24.7126	26.6623
WBGene00001108	dsl-6	2.40507	2.57342	2.42144	1.973	2.08862	1.836	2.28706	1.99289
WBGene00001109	dsl-7	0.436079	0.629849	0.515411	0.440892	0.49697	0.414852	0.504944	0.334263
WBGene00001110	duo-1	20.4134	21.0603	20.8964	19.8474	21.4816	20.455	21.1342	19.8967
WBGene00001112	duo-3	45.0494	45.3011	45.3338	43.9973	45.7789	47.5287	47.4177	45.1251
WBGene00001113	dur-1	3.53905	2.43946	3.75439	3.95487	3.88975	3.54401	3.39362	3.76691
WBGene00001115	dyb-1	4.07164	5.16123	4.92893	5.10862	4.40543	4.68879	4.53925	4.25372
WBGene00001116	dyc-1	1.18622	1.19513	0.974614	1.20288	0.93957	1.15832	1.07732	1.07408
WBGene00001117	dyf-1	1.26633	1.51004	1.30531	1.58949	1.47822	1.1543	1.10452	1.14175
WBGene00001118	dyf-2	1.85206	1.99696	1.97706	1.92251	1.73131	1.81572	1.77494	1.80515
WBGene00001119	dyf-3	3.22366	2.58469	3.01597	2.46166	2.59172	2.72151	3.02605	2.36031
WBGene00001121	dyf-5	1.47224	1.36453	1.20471	1.39248	0.880592	1.25853	1.13927	1.40891
WBGene00001122	dyf-6	0.906098	0.971278	0.918651	0.884963	0.945179	0.826263	0.683891	0.9853
WBGene00001123	dyf-7	8.01079	6.92983	8.35886	7.62658	7.77421	7.15928	7.97528	7.98747
WBGene00001127	dyf-11	1.50678	1.54399	1.83064	1.64766	1.61418	1.69838	1.65243	1.82191
WBGene00001129	dyf-13	0.502924	0.326736	0.417896	0.70718	0.307405	0.533631	0.408841	0.320925
WBGene00001130	dyn-1	31.7159	33.2499	32.236	31.3643	30.4336	31.9485	33.7075	32.2687
WBGene00001131	dys-1	6.16642	5.85305	6.01755	5.97343	5.56263	6.58648	6.15354	6.37521
WBGene00001132	alp-1	11.0349	10.0384	10.0183	10.1773	11.1721	11.3309	11.2358	11.1892
WBGene00001133	eat-2	0.442782	0.431225	0.539477	0.432983	0.410001	0.255588	0.298468	0.19959
WBGene00001134	eat-3	40.7911	39.4614	41.2677	37.8327	40.6074	40.5982	40.6421	41.0657
WBGene00001135	eat-4	1.24041	1.01827	1.17659	1.10903	0.603239	1.19031	0.928735	1.01387
WBGene00001136	eat-5	0.381424	0.356627	0.279159	0.268995	0.538275	0.595529	0.117182	0.199799
WBGene00001137	eat-6	253.79	250.704	249.53	250.802	253.808	248.266	271.028	264.032
WBGene00001145	eat-16	9.4017	9.44284	9.30513	9.48598	9.38061	9.04522	9.9252	9.71746
WBGene00001147	eat-18	2.95478	2.77715	2.54014	2.95418	2.52206	2.45267	2.62834	2.35834
WBGene00001148	eat-20	14.031	13.798	12.9969	13.8702	13.174	13.1039	14.1733	12.9473
WBGene00001149	bcat-1	57.7893	56.8195	57.3546	57.7459	53.4058	51.1258	54.263	56.6229
WBGene00001150	ech-1.1	3.02321	3.21352	3.30609	2.76409	4.27189	3.67903	4.70006	4.02546
WBGene00001151	ech-2	28.8875	27.6762	26.6886	26.2153	27.729	28.6485	27.4127	28.1373
WBGene00001152	ech-3	8.94779	10.3178	10.3349	9.02528	10.215	9.03834	8.51729	10.0378
WBGene00001153	ech-4	83.9549	77.5513	79.422	79.1794	79.5937	79.0669	82.1162	76.9574
WBGene00001154	ech-5	33.3283	32.1728	31.8813	33.0624	34.1625	34.8896	33.2556	32.8605
WBGene00001155	ech-6	103.888	101.481	99.3292	99.2126	98.3635	99.4096	98.6755	103.79
WBGene00001156	ech-7	39.5893	43.4909	40.4838	39.4823	23.2585	23.2882	25.1859	25.5817
WBGene00001157	ech-8	9.64431	8.4833	7.45778	8.44132	8.50694	9.65879	9.51243	9.23543
WBGene00001158	ech-9	3.96148	4.12485	3.599	3.42873	5.04673	7.01166	5.23539	4.98668
WBGene00001159	eff-1	1.58338	1.73132	1.72903	1.55357	2.06254	1.84897	1.80687	1.78656
WBGene00001160	efk-1	64.2291	62.9536	62.5314	61.3961	63.6243	64.1539	65.1277	63.3671
WBGene00001161	efl-1	84.4283	81.2993	84.3901	83.3187	86.8564	85.159	88.1341	90.0945
WBGene00001162	efl-2	22.6188	22.2942	23.5708	21.1136	22.2823	21.1367	19.4369	20.5049
WBGene00001163	efn-2	9.23216	8.63935	8.49477	8.16647	7.46011	8.16719	7.50293	8.39878
WBGene00001164	efn-3	1.28469	1.59422	1.00922	0.781686	1.40545	1.40148	1.2471	0.978087
WBGene00001165	efn-4	15.859	16.0072	15.1787	16.2268	15.3045	14.0734	13.1197	15.546
WBGene00001166	eftu-2	86.263	88.6502	85.2079	86.4316	87.7563	90.0633	88.9438	89.6644
WBGene00001167	eef-2	1431.06	1462.84	1395.3	1433.86	1436.54	1439.69	1480.81	1460.37
WBGene00001168	eef-1A.1	5173.29	5418.7	5079.51	5461.86	5322.38	5363.29	5619.07	5441.55
WBGene00001169	eef-1A.2	319.912	329.887	314.166	342.214	310.565	313.215	331.104	306.154
WBGene00001170	egl-1	2.0892	1.82811	3.59361	3.26416	3.24294	2.10968	2.84259	3.19961
WBGene00001171	egl-2	1.23393	1.19917	1.11445	1.15522	1.32403	1.16481	1.1437	1.03382
WBGene00001172	egl-3	20.253	22.5608	19.1225	21.6628	20.2059	20.6859	20.4418	20.5805
WBGene00001173	egl-4	117.628	42.9391	114.881	118.139	127.233	66.9663	128.584	129.162
WBGene00001174	egl-5	0.923568	0.533425	0.802848	0.810899	0.878288	0.730265	0.719344	0.786159
WBGene00001175	egl-6	5.99317	5.38893	5.70624	5.80989	5.30775	6.32124	5.78843	6.36053
WBGene00001177	egl-8	10.3379	12.8019	13.2244	13.7092	13.0137	13.4629	11.6907	13.1342
WBGene00001178	egl-9	14.9779	14.0629	14.5299	15.3437	14.558	14.5197	14.9173	14.0788
WBGene00001179	egl-10	8.29077	7.75228	8.20456	7.47183	8.55233	8.09163	7.70113	7.59883
WBGene00001182	egl-13	3.6956	3.6359	3.50131	3.05542	3.91632	3.75781	3.52867	4.03634
WBGene00001184	egl-15	2.61109	2.49776	2.44007	2.61579	2.71815	2.82687	2.60923	2.55463
WBGene00001186	egl-18	41.5451	45.2782	41.1366	43.7132	41.2374	39.2134	40.4053	42.2531
WBGene00001187	egl-19	2.63322	2.37485	2.41089	2.15198	2.34339	2.20847	2.42805	2.41388
WBGene00001188	egl-20	1.02171	1.17777	1.15708	1.28347	1.00155	1.38983	1.30439	1.04722
WBGene00001189	egl-21	21.0337	20.4536	20.6479	20.1625	19.6096	20.5246	20.3375	20.5796
WBGene00001190	egl-23	1.11722	0.951922	1.16803	1.01086	1.03684	1.40131	1.12828	0.84259
WBGene00001193	egl-26	21.4378	20.9404	21.6454	21.1736	21.4338	22.4356	21.2961	20.2154
WBGene00001194	egl-27	68.471	70.4913	66.9398	72.2879	67.67	66.9375	70.2445	69.0526
WBGene00001196	egl-30	64.6927	70.8008	67.3812	68.9689	65.2836	63.1595	68.2651	63.9554
WBGene00001202	egl-36	0.705308	0.610392	0.778057	0.505547	0.430281	0.743867	0.621395	0.485992
WBGene00001204	egl-38	4.05811	3.94073	3.52288	4.26556	3.14836	3.12291	3.55173	2.67491
WBGene00001207	egl-43	3.15018	3.63947	3.49151	3.8105	3.34385	3.34842	2.82429	3.73008
WBGene00001208	egl-44	10.6856	10.7709	13.2979	10.5461	11.6294	13.2971	11.2241	14.7731
WBGene00001209	egl-45	103.913	105.108	105.439	104.904	106.531	107.225	108.436	106.787
WBGene00001210	egl-46	7.81297	6.56314	7.02031	7.28902	6.2986	7.18655	5.94298	7.61735
WBGene00001214	ego-1	24.9283	24.1745	24.0836	22.5413	24.362	25.0426	25.9355	24.849
WBGene00001215	ego-2	21.1597	21.4385	19.9323	22.0478	21.9013	21.8193	22.5615	22.0026
WBGene00001224	ehs-1	32.1717	33.3576	31.8147	30.836	31.2479	33.1988	32.9763	34.3727
WBGene00001225	eif-3.B	96.6816	100.842	92.6846	97.1592	99.8664	100.506	102.324	99.5852
WBGene00001226	eif-3.C	108.745	110.952	108.973	104.919	108.993	110.758	112.69	110.539
WBGene00001227	eif-3.D	134.604	131.854	131.225	132.781	129.581	129.802	135.219	132.486
WBGene00001228	eif-3.E	103.51	107.338	104.184	104.035	106.062	104.446	104.197	100.761
WBGene00001229	eif-3.F	95.4268	98.7279	94.0088	98.7767	91.1706	93.0365	92.8065	93.07
WBGene00001230	eif-3.G	129.576	124.424	125.99	127.481	129.652	128.946	126.98	128.647
WBGene00001231	eif-3.H	84.4738	83.6698	84.0016	81.4338	83.8198	82.8644	87.1806	84.6553
WBGene00001232	eif-3.I	136.805	137.696	136.276	136.869	135.893	139.555	137.168	138.691
WBGene00001233	eif-3.K	109.152	104.975	112.103	116.546	102.824	106.474	107.846	106.356
WBGene00001234	eif-6	102.804	99.6997	98.507	100.214	105.778	103.666	100.384	99.1082
WBGene00001235	elb-1	49.062	49.7445	48.477	50.2384	47.6311	48.2881	54.327	47.9883
WBGene00001236	elc-1	34.5475	34.4151	34.7911	32.6722	33.5617	34.8871	34.275	35.9188
WBGene00001239	elo-1	165.108	165.489	162.789	159.838	158.075	161.146	173.041	161.484
WBGene00001240	elo-2	72.5306	74.1633	67.9349	71.6927	48.3513	52.7184	53.4884	52.2641
WBGene00001241	elo-3	70.7264	73.0598	71.0635	71.4666	71.5936	68.6869	74.7908	70.828
WBGene00001242	elo-4	3.30851	2.5202	2.43242	2.88768	2.55448	2.89131	2.80701	2.87511
WBGene00001243	elo-5	75.4408	73.9258	72.3291	74.3	45.3054	45.7984	51.0482	45.4042
WBGene00001244	elo-6	105.449	100.513	104.929	104.086	77.2839	81.2337	79.5789	76.1177
WBGene00001246	elo-8	0.719034	0.430249	0.535535	0.703506	0.591321	0.754325	0.614668	0.329247
WBGene00001247	elo-9	2.38445	2.34192	2.05136	2.17743	2.31454	2.45385	2.3968	2.26319
WBGene00001248	elp-1	2.40894	2.63547	2.57198	2.35609	2.36397	2.47833	2.55	2.41346
WBGene00001249	elt-1	23.7273	25.3054	23.8687	25.3123	23.7361	24.706	24.5663	25.0429
WBGene00001250	elt-2	5.5401	5.86684	4.90433	5.3485	5.14058	5.12568	5.42805	5.91208
WBGene00001251	elt-3	5.30893	5.61458	5.38279	5.03808	4.95579	5.19196	5.74857	5.79881
WBGene00001252	elt-4	1.57056	0.689587	1.22625	1.17012	0.973812	0.752614	0.783209	0.799762
WBGene00001253	elt-6	9.79557	9.74139	9.55616	9.98944	8.3977	8.91052	8.24975	9.1995
WBGene00001258	emb-4	42.1457	43.2851	42.6482	40.2309	43.724	45.2113	48.8689	46.7503
WBGene00001259	emb-5	94.0237	92.3808	92.7229	92.7027	95.585	97.3791	100.124	97.3795
WBGene00001262	emb-8	95.235	95.6395	93.2886	94.7026	87.2181	89.611	92.7058	85.4958
WBGene00001263	emb-9	18.9369	19.2615	17.6743	20.3204	20.4599	21.612	21.9191	20.3397
WBGene00001281	emb-27	62.7602	59.6077	59.9818	59.6746	61.0888	63.542	61.8988	62.3105
WBGene00001284	emb-30	33.8732	32.9984	33.5818	31.5299	33.3783	32.7742	34.6176	34.2469
WBGene00001303	sec-61.G	332.282	335.119	350.962	345.308	324.718	338.15	314.455	310.805
WBGene00001309	emr-1	133.768	139.338	139.77	149.342	133.01	137.043	135.024	130.859
WBGene00001311	end-3	0.502612	0.553921	0.840477	0.304953	0.609311	0.316839	0.605911	0.46354
WBGene00001320	ent-1	147.822	153.982	152.405	154.08	150.241	152.522	153.162	155.288
WBGene00001324	eor-1	36.004	36.7705	36.8026	34.8167	36.5815	37.058	35.231	36.152
WBGene00001325	eor-2	15.4619	16.0607	15.8672	15.867	16.2507	14.8933	16.2716	16.7836
WBGene00001328	epi-1	3.31684	3.40898	3.37646	3.62735	3.36695	3.49953	3.5667	3.38679
WBGene00001329	epn-1	70.5943	71.621	69.0671	73.9646	69.1925	70.6723	70.8847	68.6858
WBGene00001330	eps-8	15.9873	16.0584	15.7815	16.0403	14.1336	15.8821	15.151	16.6405
WBGene00001331	erd-2.1	61.5915	64.6216	61.7984	59.062	64.3917	64.6335	60.933	63.2846
WBGene00001332	eri-1	47.0207	44.7659	43.8647	42.8234	42.0776	48.7366	41.6818	44.7044
WBGene00001333	erm-1	122.075	121.026	125.504	122.623	124.824	127.747	128.449	127.874
WBGene00001334	ero-1	77.8391	75.22	75.0328	70.3168	76.7366	75.4136	77.7392	78.9195
WBGene00001335	F35A5.8	11.2518	12.0832	12.1531	12.1238	11.4642	11.9105	10.859	14.3351
WBGene00001336	qars-1	79.1775	79.8923	81.0463	80.5623	75.8998	79.1287	80.7737	82.1896
WBGene00001337	ears-1	71.5659	73.469	73.2044	72.764	71.5007	73.5161	74.9019	71.8727
WBGene00001338	ears-2	18.035	17.1977	17.4586	16.0292	17.2131	19.1794	17.086	18.6469
WBGene00001340	etr-1	44.0607	47.6449	44.0672	43.0044	46.5889	46.734	43.2613	39.846
WBGene00001345	fos-1	13.2235	14.4886	12.8012	13.0691	13.3115	13.785	13.8552	11.3531
WBGene00001352	evl-14	33.0345	33.102	34.048	31.959	33.666	34.8924	35.4077	34.3865
WBGene00001358	evl-20	33.5897	36.2223	35.6127	28.6898	33.49	29.2996	32.3425	28.6508
WBGene00001362	exc-1	0.252311	0.443453	0.466416	0.420106	0.450097	0.344366	0.320024	0.405102
WBGene00001365	exc-4	28.0421	31.3211	29.6473	28.7456	31.9507	31.6268	30.4765	32.877
WBGene00001366	exc-5	5.02469	5.28709	4.56822	4.52846	4.49339	4.88146	4.85225	5.38235
WBGene00001368	exc-7	9.25688	9.76979	9.21755	10.0479	8.88942	9.08719	9.03932	9.2486
WBGene00001371	exl-1	36.443	35.2026	35.8553	36.1183	35.707	34.121	34.427	36.2522
WBGene00001372	exo-3	69.9851	68.0662	68.8058	68.9969	68.4766	66.2168	67.0009	67.0515
WBGene00001374	exp-2	0.632619	0.786461	0.637136	0.974993	1.08987	0.949094	0.817856	0.843887
WBGene00001377	eya-1	6.57775	7.59492	8.21707	7.29209	7.04556	6.62553	5.59497	6.83954
WBGene00001385	far-1	1082.86	1117.99	1093.57	1133.41	1127.13	1145.87	1177.37	1151.25
WBGene00001386	far-2	3255.76	3378.21	3403.67	3316.52	3478.2	3507.23	3397.8	3531.05
WBGene00001387	far-3	153.606	150.49	152.766	142.799	251.122	248.104	244.364	248.64
WBGene00001388	far-4	0.597604	1.30848	0.707488	0.740968	0.915964	1.13617	0.782934	0.854634
WBGene00001389	far-5	7.1348	6.95485	6.38309	5.97862	6.15803	5.53519	6.21008	6.28602
WBGene00001390	far-6	95.4478	97.9392	92.9219	94.0409	102.581	106.211	99.424	100.674
WBGene00001391	far-7	9.56011	9.32869	8.08725	8.77321	8.47991	8.01018	9.36674	7.14734
WBGene00001392	far-8	80.0195	81.2154	80.5991	82.8772	75.1986	79.4946	82.1929	76.9184
WBGene00001393	fat-1	256	263.427	255.225	250.753	273.579	280.302	273.328	268.57
WBGene00001394	fat-2	526.794	528.528	512.365	528.948	507.613	517.042	506.458	487.756
WBGene00001395	fat-3	78.7291	75.5785	76.3935	73.4621	85.2848	83.8798	87.519	83.4584
WBGene00001396	fat-4	176.969	176.365	184.905	170.949	181.453	183.703	181.305	180.677
WBGene00001397	fat-5	66.8866	70.8117	70.0644	68.4159	76.2303	77.9087	79.937	78.648
WBGene00001398	fat-6	283.22	290.576	297.413	286.944	251.561	261.771	271.44	246.224
WBGene00001399	fat-7	31.7184	31.4392	32.1822	29.0859	30.5279	31.7279	31.2099	27.7751
WBGene00001401	fbf-1	21.2469	20.8878	20.9675	20.3499	20.0157	19.7211	19.7576	19.4303
WBGene00001402	fbf-2	13.2176	14.5204	13.8071	13.7832	13.3097	13.2401	13.7372	13.8016
WBGene00001403	fbl-1	3.18797	2.69523	3.01408	3.11813	2.95748	2.9459	2.69416	2.9311
WBGene00001404	fbp-1	95.3054	101.752	91.2095	93.0977	89.4203	96.3008	95.7323	96.487
WBGene00001405	fce-1	74.1055	75.3102	72.8411	72.8322	71.5144	72.2998	71.6753	72.3099
WBGene00001406	fce-2	25.2387	24.0926	25.848	25.8903	23.7834	25.6161	24.0653	25.5839
WBGene00001410	feh-1	1.04423	0.791806	1.0271	1.44567	1.00988	1.144	0.968639	0.89426
WBGene00001411	fem-1	33.4417	33.8083	32.4978	33.258	33.9612	34.2126	34.9043	33.1136
WBGene00001412	fem-2	80.7844	81.292	76.5022	81.621	80.2769	74.5977	80.7626	82.4387
WBGene00001413	fem-3	42.9658	44.3674	44.1901	41.6487	45.7214	43.7501	44.2291	43.1289
WBGene00001414	fer-1	0.547295	0.464653	0.545129	0.702811	0.674374	0.694281	0.515764	0.572004
WBGene00001423	fib-1	340.156	335.649	315.651	335.403	323.227	313.051	282.425	320.856
WBGene00001425	fis-2	38.0957	37.4682	39.3315	37.1934	32.6464	37.2042	38.2709	35.5397
WBGene00001426	fkb-1	209.461	215.301	213.011	197.792	208.266	209.124	209.834	204.823
WBGene00001427	fkb-2	420.223	371.245	413.928	387.887	433.829	434.957	400.463	366.231
WBGene00001428	fkb-3	24.1433	21.2192	23.5791	22.8217	24.3698	27.0651	24.9348	23.4722
WBGene00001429	fkb-4	2.43508	1.72329	1.97781	2.24893	2.08938	1.65913	2.08947	2.13126
WBGene00001430	fkb-5	22.996	23.5474	23.3753	26.811	21.3475	24.7234	20.6353	23.3601
WBGene00001431	fkb-6	199.26	196.118	195.603	199.999	193.839	195.319	203.586	192.534
WBGene00001432	fkb-7	11.3727	10.6799	10.0306	11.1718	9.89551	9.49681	9.8175	9.7369
WBGene00001433	fkb-8	1.99786	2.24734	2.12935	2.58492	2.10112	2.61816	2.08209	2.15191
WBGene00001435	fkh-3	11.6276	13.4379	12.9287	12.1097	12.5166	12.2962	13.1969	14.0692
WBGene00001436	fkh-4	10.7717	11.5745	11.0183	10.8771	10.1137	11.1171	11.263	11.5522
WBGene00001437	fkh-5	1.44082	1.29396	1.28738	1.28511	1.48738	1.29834	1.20531	1.40452
WBGene00001438	fkh-6	1.45621	1.26721	1.23869	1.79893	0.954946	1.32394	1.02795	1.22805
WBGene00001439	fkh-7	17.848	14.5386	14.272	14.5851	17.0265	17.1072	18.235	14.6232
WBGene00001440	fkh-8	4.39257	4.13254	5.43562	3.89283	4.02931	4.07007	3.71959	4.32902
WBGene00001441	fkh-9	11.8523	15.1558	15.4874	16.938	12.268	15.4156	14.1978	13.9278
WBGene00001442	fkh-10	0.48726	0.391091	0.635969	0.561718	0.619958	0.357353	0.277184	0.478158
WBGene00001443	fli-1	30.206	30.8251	30.7947	28.9023	31.5261	32.1406	30.7681	30.925
WBGene00001444	flp-1	14.887	13.9154	15.0298	16.2261	14.2966	13.597	13.861	15.4573
WBGene00001445	flp-2	3.12445	3.15548	4.1203	3.25893	3.04918	2.862	3.20384	3.48859
WBGene00001446	flp-3	5.97772	6.11341	6.26764	6.95743	6.11814	5.6804	5.69452	4.74048
WBGene00001447	flp-4	3.14199	2.98076	2.61	2.94535	3.23429	3.04155	2.82599	2.98201
WBGene00001448	flp-5	7.35839	7.6995	7.48623	7.63073	6.71205	6.80391	6.32336	6.40285
WBGene00001449	flp-6	28.8871	30.7106	29.2645	29.6054	31.1774	32.1471	30.47	29.6126
WBGene00001450	flp-7	2.26596	2.29039	2.68586	1.85921	2.59313	1.89128	2.73774	2.50086
WBGene00001451	flp-8	4.39199	4.38105	3.37787	3.36259	4.42155	3.93485	3.77355	3.50759
WBGene00001452	flp-9	9.74142	11.7895	10.4821	9.44486	11.3786	9.9073	8.8589	9.85974
WBGene00001453	flp-10	10.1416	11.699	10.7648	11.3755	10.4511	10.9196	12.5711	10.4675
WBGene00001454	flp-11	5.60684	6.17325	5.33912	5.23135	5.23903	4.96234	5.17985	5.07595
WBGene00001455	flp-12	8.21742	10.006	9.13069	7.87349	8.41927	8.17257	8.42339	7.78059
WBGene00001456	flp-13	3.46689	3.34204	3.99692	3.04637	2.93989	3.60844	2.55009	2.73088
WBGene00001457	flp-14	12.2433	14.4244	11.3182	11.6512	12.9039	10.5855	13.7864	11.3577
WBGene00001458	flp-15	12.9502	11.448	12.2525	14.8154	10.8455	9.73974	8.7855	9.03405
WBGene00001459	flp-16	8.28738	7.85229	8.17406	8.37196	7.91085	7.88369	8.58492	8.75611
WBGene00001460	flp-17	5.96786	5.27756	4.73913	5.14638	3.9857	4.57549	5.78766	4.46962
WBGene00001461	flp-18	6.35148	6.39256	7.86218	6.8947	5.06203	6.71017	6.0267	4.90515
WBGene00001462	flp-19	4.16889	4.17237	3.95779	3.76318	3.79456	4.32929	5.55321	3.57582
WBGene00001463	flp-20	0.829297	1.3557	1.55171	1.45084	0.789528	1.08287	1.90502	1.19959
WBGene00001464	flp-21	2.94174	2.84198	3.571	2.52648	2.00323	2.29421	2.42793	2.89958
WBGene00001465	flr-1	2.64661	2.65193	2.51306	2.38129	1.97494	2.1485	2.28278	2.28904
WBGene00001466	flr-2	1.45322	1.76002	1.5074	1.4716	1.35037	1.7256	2.10659	1.16947
WBGene00001468	flr-4	0.532197	0.535503	0.549814	0.479828	0.494531	0.577472	0.74376	0.613799
WBGene00001470	baz-2	22.3031	22.0823	22.5015	21.8063	21.3145	22.0533	22.7686	22.2488
WBGene00001475	fmi-1	7.95168	8.46397	7.80414	7.75275	7.70543	7.79149	6.8382	7.49292
WBGene00001476	fmo-1	0.990973	0.673529	0.887148	0.677722	0.77017	0.984279	0.90137	0.876542
WBGene00001477	fmo-2	7.84414	9.36675	9.45502	7.86407	8.30491	7.84835	9.01899	7.94361
WBGene00001478	fmo-3	5.63343	6.41367	5.50277	5.62903	7.95111	7.3058	6.65047	8.31166
WBGene00001479	fmo-4	9.95909	9.81306	9.404	9.3513	10.3533	10.9263	9.95061	10.3455
WBGene00001480	fmo-5	5.1178	7.00735	6.08358	6.98818	6.76324	6.07216	5.75934	5.34701
WBGene00001481	fog-1	16.3361	15.5539	18.9733	14.2325	15.2612	18.109	17.6621	15.5987
WBGene00001482	fog-2	39.9507	37.5582	37.0011	36.3529	38.376	38.8148	37.1313	38.0626
WBGene00001483	fog-3	0.534041	0.679612	0.665359	0.837679	0.509205	0.302876	0.480627	0.38577
WBGene00001484	fox-1	16.8904	15.9644	15.8951	17.3461	15.2606	14.6112	15.7038	16.3439
WBGene00001485	fre-1	36.1511	35.257	34.9131	32.3296	35.7305	33.2552	34.9355	35.5553
WBGene00001486	frh-1	20.667	20.4464	22.2062	19.0806	20.0805	20.2175	18.5137	19.5051
WBGene00001487	frk-1	0.460824	0.618409	0.393416	0.362053	0.368476	0.317974	0.506054	0.206071
WBGene00001488	frm-1	32.122	15.741	56.1829	31.2132	53.4468	32.2246	43.2231	32.7119
WBGene00001489	frm-2	25.4554	26.013	25.338	25.6414	23.4673	24.1628	22.8628	25.1751
WBGene00001490	frm-3	1.93526	1.9945	2.11139	1.82734	1.5467	1.9555	1.73294	1.67159
WBGene00001491	frm-4	60.0082	59.2958	60.6016	60.9626	60.5093	62.3922	62.6342	62.4842
WBGene00001492	frm-5.1	2.54361	3.04551	2.23717	2.27319	2.57136	3.15847	2.86075	2.57823
WBGene00001493	frm-7	36.2976	35.5545	35.221	37.1488	37.268	35.2834	36.5967	37.396
WBGene00001494	frm-8	3.34023	3.10776	3.55963	3.75015	3.05307	3.32799	2.88001	3.57208
WBGene00001495	F31B12.3	1.20947	1.11453	1.7547	0.82443	1.31084	1.21278	1.24322	1.18437
WBGene00001496	frm-10	71.5601	70.6701	71.3193	68.8052	69.8241	71.5587	74.7249	72.0838
WBGene00001497	fars-1	86.9198	91.4518	92.5986	87.449	86.0668	91.9804	80.5767	86.2524
WBGene00001498	fars-3	69.7196	70.3136	68.1673	66.6512	68.2618	70.6449	70.6838	70.1317
WBGene00001499	fsn-1	114.966	115.005	113.956	112.193	111.349	109.122	109.47	111.078
WBGene00001500	ftn-1	22.8322	20.9062	23.127	22.0035	41.9994	42.9054	39.4929	38.5293
WBGene00001501	ftn-2	176.997	179.401	179.546	180.511	204.485	209.88	205.422	206.512
WBGene00001502	ftt-2	268.444	274.996	272.211	301.023	268.821	261.022	283.051	276.882
WBGene00001503	fum-1	134.468	132.189	133.07	137.056	131.767	133.864	137.423	135.107
WBGene00001505	fut-1	3.51852	4.87656	4.05417	3.58178	4.51911	4.79801	5.29676	4.66415
WBGene00001507	fut-4	0.849601	0.578361	0.446354	0.518866	0.592297	0.518961	0.483282	0.495583
WBGene00001508	fut-8	4.37211	3.2934	4.12719	4.06392	4.047	3.92143	4.09055	4.50957
WBGene00001509	fzo-1	39.1462	39.4956	38.8527	37.5323	38.01	38.0182	38.7416	39.7744
WBGene00001510	fzr-1	64.6013	62.0589	60.8248	63.1569	63.7789	63.0543	66.3504	65.5092
WBGene00001511	fzy-1	143.703	141.761	143.076	137.787	142.908	143.802	145.799	143.367
WBGene00001513	gad-1	93.8723	90.5955	91.1574	90.2933	95.5414	92.0612	95.524	90.8929
WBGene00001514	xnd-1	89.2456	86.9426	88.9369	88.2752	83.022	86.6479	88.509	87.6281
WBGene00001515	gap-1	1.18598	1.35013	1.26335	1.47256	1.35913	1.29204	1.48905	1.34198
WBGene00001516	gap-2	18.3663	25.9842	22.3403	24.2617	22.4268	20.1694	18.1679	20.5286
WBGene00001517	gar-1	0.54789	0.55067	0.552782	0.616593	0.677179	0.394315	0.667537	0.482095
WBGene00001518	gar-2	1.11746	1.23492	1.05997	1.12	1.02107	1.3535	1.16752	1.23222
WBGene00001519	gar-3	0.736023	0.902434	0.727091	0.832541	0.847992	0.532812	0.956076	0.927906
WBGene00001520	gas-1	34.2588	33.6733	33.5606	32.3844	33.4411	33.6652	31.5288	32.1703
WBGene00001522	gbh-1	11.4026	10.2553	11.2729	11.922	11.2912	11.3115	12.0727	11.9557
WBGene00001523	gbh-2	13.9455	12.5044	13.0029	14.0165	14.8794	15.9045	16.4827	15.8581
WBGene00001526	gck-1	26.7662	41.7057	39.114	34.3814	24.4689	31.4019	30.0771	30.16
WBGene00001527	gcs-1	57.0451	56.0538	54.7978	54.3431	55.7529	57.1636	58.6467	57.9487
WBGene00001535	gcy-8	0.467713	0.427939	0.387194	0.394176	0.450791	0.370414	0.554062	0.354866
WBGene00001536	gcy-9	0.595968	0.575896	0.508698	0.527509	0.557344	0.548049	0.727308	0.456256
WBGene00001537	gcy-11	1.45298	1.36921	1.12329	1.49416	1.24344	1.38549	1.37601	1.32595
WBGene00001538	gcy-12	6.78555	6.9568	6.76797	6.56473	6.96669	7.00915	6.88095	7.1707
WBGene00001543	gcy-18	0.683577	0.601048	0.662998	0.5456	0.645952	0.725453	0.682374	0.553482
WBGene00001544	gcy-19	2.56886	2.57238	2.44559	2.33884	2.3903	2.22928	2.11596	2.32355
WBGene00001546	gcy-21	0.900676	0.859667	1.04701	0.957176	1.16847	1.12049	0.98066	1.00784
WBGene00001547	gcy-22	1.53099	1.56088	1.52809	1.62641	1.47946	1.1184	1.24256	1.26567
WBGene00001548	gcy-23	0.404883	0.483851	0.411493	0.533381	0.454534	0.299409	0.525521	0.341182
WBGene00001551	gcy-31	0.755876	0.470653	0.505281	0.633511	0.829642	0.806356	0.702393	0.597198
WBGene00001553	gcy-33	0.459527	0.6708	0.737516	0.612652	0.596867	0.939243	0.467075	0.552571
WBGene00001555	gcy-35	1.25313	0.712618	1.17526	0.952655	0.66604	0.754656	0.767118	0.233815
WBGene00001556	gcy-36	0.995623	0.886405	1.06177	0.739216	0.566453	0.698877	0.794976	0.797903
WBGene00001557	gcy-37	1.21998	1.28342	1.4534	1.08149	1.28841	1.03162	1.22807	1.44822
WBGene00001558	gdi-1	249.891	249.999	234.12	242.856	251.179	249.723	255.765	253.724
WBGene00001559	gei-1	3.09727	3.5953	3.46763	3.64302	3.707	3.20276	3.74782	3.78634
WBGene00001560	gei-3	7.79385	7.45065	7.81496	8.46134	8.28021	8.46688	8.09398	8.84351
WBGene00001561	gei-4	82.6398	82.1142	80.5693	83.1085	78.2121	80.8952	80.5951	83.315
WBGene00001562	lin-66	45.886	47.0013	45.9962	48.7617	48.2129	48.8728	48.3167	47.5303
WBGene00001563	gei-6	41.1998	40.051	40.2477	40.6511	42.2958	41.4418	43.8886	42.2177
WBGene00001564	icl-1	94.1146	96.4914	97.3128	107.629	111.59	114.453	124.408	110.811
WBGene00001565	gei-8	13.2657	13.203	12.5702	12.604	13.0084	12.8652	12.8227	13.6161
WBGene00001566	acdh-13	23.656	23.1451	22.7722	22.1218	22.5939	24.0272	23.0569	21.8319
WBGene00001568	snpc-4	49.7588	50.9813	50.069	48.8127	52.7118	51.4002	52.4413	51.5972
WBGene00001569	meg-3	40.5608	41.0277	41.4351	38.4009	40.6424	41.6711	42.455	40.2837
WBGene00001570	gei-13	1.46984	1.27703	1.62772	1.48718	1.3488	1.33606	1.32941	1.30792
WBGene00001571	gei-14	48.4918	47.5949	49.3837	46.2879	49.2426	47.6636	50.2501	48.3937
WBGene00001572	gei-15	4.65883	4.32687	4.55181	4.91991	4.07928	3.98446	4.73063	4.35597
WBGene00001574	gei-17	51.4373	53.4509	55.6955	54.6061	54.4346	54.7744	54.7178	52.2808
WBGene00001577	gem-4	18.6849	20.6624	19.4829	18.6115	19.6017	19.8765	19.7499	20.0019
WBGene00001578	ges-1	22.2582	21.4459	22.0454	22.398	21.0497	22.2537	21.6486	20.3024
WBGene00001579	gex-2	23.2613	23.0154	22.8964	22.7172	22.2764	22.0528	23.9734	23.9187
WBGene00001580	gex-3	29.9035	29.5193	29.9695	29.4759	28.9199	30.1385	30.1089	30.1483
WBGene00001581	gfi-1	8.39289	7.67258	7.9154	8.98847	9.12692	9.56024	10.6069	9.95248
WBGene00001582	gfi-2	97.9247	98.211	97.0789	100.111	97.1043	95.8016	98.3919	99.3642
WBGene00001583	gfi-3	19.7099	19.2993	19.1383	19.1722	18.9656	20.1822	18.93	18.4112
WBGene00001584	nrde-4	64.201	66.1323	63.6051	61.2855	64.4652	63.9573	65.1433	64.8487
WBGene00001585	gfl-1	61.0435	58.6909	53.8962	58.3653	58.4966	56.9086	56.5744	56.4266
WBGene00001587	lgc-58	0.24735	0.225772	0.276267	0.194609	0.23907	0.499238	0.509411	0.255882
WBGene00001588	lgc-56	1.07729	0.432066	0.832317	0.794491	0.632386	0.741022	0.859175	0.72108
WBGene00001589	gip-1	30.2249	30.9343	30.1155	31.2105	32.2746	25.2338	31.7278	31.2794
WBGene00001590	lipt-1	15.397	16.8573	17.2088	16.9638	16.7248	14.9489	16.1532	17.3805
WBGene00001591	glc-1	8.53608	9.0948	8.72319	8.56171	9.82995	9.73138	8.54194	9.09177
WBGene00001592	glc-2	1.77224	2.11129	1.66336	1.96957	2.15056	2.49301	2.39939	2.12654
WBGene00001594	glc-4	1.5963	1.23366	1.10829	1.16759	1.21836	1.0979	1.2249	1.44697
WBGene00001595	gld-1	391.171	416.12	415.761	392.62	418.889	402.814	430.446	429.503
WBGene00001596	gld-2	52.0011	53.7324	51.9354	54.6492	56.625	57.2336	56.3641	55.8825
WBGene00001597	gld-3	155.268	146.242	157.732	145.086	153.2	151.143	153.193	149.956
WBGene00001598	glh-1	113.646	115.482	114.253	114.749	111.846	111.897	115.288	113.491
WBGene00001599	glh-2	67.8722	67.5353	67.5643	61.9318	65.5984	66.5638	64.7119	66.6238
WBGene00001600	glh-3	31.7292	30.7451	31.6333	30.1135	31.2211	31.2716	30.9162	32.0487
WBGene00001601	glh-4	40.8819	41.2147	41.6522	40.5626	39.6422	40.4354	41.3786	41.2323
WBGene00001602	gln-1	13.3695	13.3595	11.9671	13.4062	13.7265	12.4989	13.1056	13.871
WBGene00001603	gln-2	0.403094	0.72355	0.541562	0.67489	0.523746	0.950531	0.802484	0.509036
WBGene00001604	gln-3	85.2306	89.3627	83.8329	92.6226	92.9024	99.8311	103.264	101.102
WBGene00001606	gln-5	269.545	270.418	264.408	268.619	267.789	268.507	273.706	270.168
WBGene00001607	gln-6	542.309	535.88	528.204	544.423	534.294	518.651	535.332	511.872
WBGene00001609	glp-1	69.9829	70.9834	70.3482	66.9895	71.904	71.4106	75.2706	72.3524
WBGene00001613	glr-2	0.422417	0.45966	0.462366	0.533934	0.501994	0.450471	0.549783	0.510181
WBGene00001615	glr-4	1.52444	1.74259	1.86338	1.84994	1.67933	1.8717	1.85855	2.0025
WBGene00001616	glr-5	1.43518	1.65144	1.8466	1.2499	1.14375	1.45296	1.4475	1.30158
WBGene00001617	glr-6	3.04661	3.58304	2.94686	2.69084	2.96896	3.15676	2.94406	2.93148
WBGene00001620	glt-1	24.209	24.244	22.8404	26.099	26.7822	26.4897	28.182	26.35
WBGene00001621	glt-3	1.35086	1.19843	1.26831	1.36603	1.36857	1.11936	1.48729	1.25731
WBGene00001622	glt-4	3.67565	3.74027	3.62105	3.73098	3.07903	3.94532	3.99608	3.67386
WBGene00001623	glt-5	2.02645	1.70701	1.36171	1.5282	1.58	1.79415	1.43209	1.72361
WBGene00001624	glt-6	0.797027	0.665618	0.705814	0.6357	0.758138	0.756551	1.08872	0.876862
WBGene00001625	glt-7	0.495661	0.277941	0.350104	0.428282	0.600625	0.339645	0.282468	0.221085
WBGene00001627	gly-2	2.9391	3.60506	3.72698	3.56666	3.39448	4.10203	3.73736	3.74368
WBGene00001628	gly-3	63.0939	61.6429	59.737	57.5937	62.1809	63.029	62.2632	62.7002
WBGene00001629	gly-4	29.3502	28.4756	28.341	28.5898	28.9194	28.8677	30.5259	29.4518
WBGene00001630	gly-5	42.9326	41.2704	42.1021	40.3506	41.449	40.6941	41.4664	43.0843
WBGene00001631	gly-6	9.84035	10.5443	9.83695	9.79011	10.6164	10.678	10.4329	11.4485
WBGene00001632	gly-7	73.861	75.9962	72.0746	72.0322	70.7828	71.3835	73.5941	74.8851
WBGene00001633	gly-8	21.3639	18.1275	20.5037	21.2774	24.0149	25.4933	24.8097	24.3788
WBGene00001635	gly-10	57.326	55.4353	58.1396	57.0769	54.2353	56.4212	55.7948	55.237
WBGene00001636	gly-11	5.14985	5.25973	5.57012	5.55201	5.65134	6.2	5.18399	6.23763
WBGene00001637	gly-12	2.45934	2.66002	2.31498	2.27668	2.33437	2.6039	2.39812	2.34332
WBGene00001638	gly-13	13.0473	12.4171	12.8414	13.2695	12.9879	12.791	12.8471	12.199
WBGene00001639	gly-14	2.13523	1.78532	1.8894	1.78205	2.09432	2.59504	2.27624	1.97533
WBGene00001644	gly-19	4.43575	4.46962	4.37761	3.26529	4.81726	3.65463	3.81116	4.3548
WBGene00001645	gly-20	94.1935	89.9791	90.045	85.4691	94.0898	93.6076	94.2479	97.0518
WBGene00001646	gna-1	7.5826	7.84418	9.51148	8.96627	9.91088	10.3159	7.11474	9.0435
WBGene00001647	gna-2	162.022	166.129	164.52	149.404	172.17	163.682	172.695	167.622
WBGene00001648	goa-1	130.772	132.79	134.127	127.449	128.808	125.356	128.785	132.638
WBGene00001649	gob-1	24.1132	24.1196	24.3845	25.3059	22.5753	24.4321	23.532	23.9029
WBGene00001650	gon-1	2.06125	1.96914	1.84875	1.92076	1.61686	2.08446	1.98018	1.85383
WBGene00001651	gon-2	7.88804	6.99008	7.35686	7.49607	7.48413	7.30721	7.93279	7.76246
WBGene00001653	gon-4	37.9048	37.266	38.9883	37.2639	38.5916	39.1928	40.3246	39.3269
WBGene00001660	gop-1	19.1401	17.9285	18.4885	17.1858	17.9056	18.8294	18.4708	17.5258
WBGene00001661	gop-2	60.3355	59.8734	58.3847	58.5532	61.1387	61.2366	62.3462	57.5909
WBGene00001662	gop-3	54.0892	54.1617	52.4632	51.6461	48.7476	53.7768	52.2411	52.6824
WBGene00001663	gpa-1	1.34944	1.68332	2.44068	1.75929	1.88262	1.68679	1.77111	1.84727
WBGene00001664	gpa-2	0.580658	0.42495	0.505934	0.581069	0.358757	0.5229	0.36124	0.367827
WBGene00001665	gpa-3	0.868621	0.880617	0.757811	0.90032	0.733291	0.693189	0.774948	0.939681
WBGene00001666	gpa-4	2.26084	2.14467	1.97997	2.42248	1.88732	1.80703	1.99945	1.72227
WBGene00001669	gpa-7	6.14723	5.75023	6.35627	5.94548	5.91977	5.55218	6.36905	6.60006
WBGene00001670	gpa-8	0.328897	0.182972	0.232776	0.124888	0.141443	0.097237	0.343116	0.202857
WBGene00001671	gpa-9	0.575198	0.563415	0.5568	0.501481	0.70422	0.52405	0.911101	0.49937
WBGene00001672	gpa-10	0.663575	0.652535	0.969756	0.738017	0.804544	0.777119	0.910327	0.691348
WBGene00001674	gpa-12	3.00521	2.82776	2.27654	2.59044	3.30328	3.24422	3.07183	2.84223
WBGene00001675	gpa-13	0.560297	0.841577	0.811409	0.513344	0.551798	0.475088	0.40955	0.376811
WBGene00001676	gpa-14	0.553529	0.460525	0.626031	0.477479	0.735868	0.52601	0.457538	0.666812
WBGene00001677	gpa-15	1.06541	1.13784	1.22234	0.913915	1.27747	0.89195	0.928404	1.08637
WBGene00001678	gpa-16	31.7778	32.5536	32.2804	30.8478	34.1859	34.2995	35.3069	36.131
WBGene00001679	gpb-1	101.044	109.76	104.543	107.473	110.401	103.066	107.329	111.462
WBGene00001680	gpb-2	10.5526	10.8975	10.1728	10.2449	9.66141	9.69789	8.9021	10.3538
WBGene00001681	gpc-1	0.898663	0.731903	1.50198	1.60083	0.8667	0.692211	0.45039	0.870527
WBGene00001682	gpc-2	103.667	105.037	112.01	109.124	104.739	104.352	94.3508	103.464
WBGene00001683	gpd-1	332.007	337.471	326.61	346.657	332.707	315.352	326.007	329.873
WBGene00001684	gpd-2	83.8024	83.9447	95.1259	95.4244	79.7461	92.8287	85.4238	78.0057
WBGene00001685	gpd-3	130.168	137.219	133.707	148.035	125.831	132.71	139.638	129.314
WBGene00001686	gpd-4	169.07	167.571	166.149	172.072	171.757	154.707	165.203	171.359
WBGene00001687	gpn-1	0.806637	0.524002	0.535497	0.57269	0.561698	0.595323	0.74033	0.641698
WBGene00001688	gpr-1	19.2643	18.2162	18.7289	19.1561	18.813	18.4711	18.9134	16.8977
WBGene00001689	gpr-2	24.6741	25.2721	23.8621	22.7609	23.3981	22.9663	23.1478	22.7609
WBGene00001690	grd-1	0.444363	0.354791	0.499265	0.442387	0.562013	0.415321	0.489413	0.468732
WBGene00001692	grd-3	10.2395	9.28599	10.7979	12.1791	12.321	11.783	13.6074	10.2737
WBGene00001693	grd-4	2.87284	2.41269	2.63841	2.18648	3.25672	2.64622	2.07386	3.19745
WBGene00001694	grd-5	19.7598	20.5794	20.6902	21.7579	22.3607	22.9841	23.6996	24.3813
WBGene00001695	grd-6	0.952369	1.12108	0.855615	0.819359	0.748363	0.707085	0.618603	0.984542
WBGene00001699	grd-10	0.663855	0.875371	0.830071	1.25487	0.481156	0.88933	1.26279	0.918285
WBGene00001701	grd-12	1.24812	1.65192	1.50944	1.58458	1.30047	1.63427	1.63217	1.19533
WBGene00001702	grd-13	0.845466	1.63194	1.65677	1.38009	1.0618	1.30906	1.58316	1.49864
WBGene00001703	grd-14	8.08759	10.7107	7.76888	8.48778	5.3933	8.77829	6.6523	10.1906
WBGene00001705	grd-16	0.368552	0.434332	0.632954	0.329738	0.305704	0.284462	0.355347	0.455115
WBGene00001706	-	0.247469	0.398433	0.460714	0.280688	0.435661	1.00863	0.487487	0.475983
WBGene00001707	grh-1	2.21014	2.17856	2.05241	2.44193	2.01017	1.95972	2.16595	2.15252
WBGene00001708	grk-1	20.1654	19.6426	18.8943	19.6528	19.7548	18.7631	20.6458	20.7611
WBGene00001709	grk-2	7.59566	7.47332	6.82343	6.89797	7.10164	7.67234	6.75416	7.04186
WBGene00001710	grl-1	0.57361	0.443745	0.598765	0.562147	0.605822	0.698269	0.765312	0.598333
WBGene00001713	grl-4	6.34009	8.42141	6.44341	7.33117	8.06829	7.40147	7.98578	10.4147
WBGene00001714	grl-5	1.10221	1.10079	1.7539	2.19879	2.74839	2.54045	2.71047	2.19578
WBGene00001716	grl-7	2.04806	2.29071	2.87624	2.56605	4.62321	2.43237	2.4109	2.87482
WBGene00001717	grl-8	1.20936	1.53218	1.18317	1.46115	0.950334	1.38071	0.994836	1.39412
WBGene00001718	grl-9	0.246785	0.271022	0.333552	0.261598	0.412255	0.202268	0.301421	0.248034
WBGene00001719	grl-10	6.46277	6.54596	5.51848	5.94159	7.02212	6.68248	5.89704	6.0875
WBGene00001720	grl-11	0.207699	0.230253	0.163092	0.057999	0.075672	0.224615	0.367099	0.068282
WBGene00001723	grl-14	1.3247	1.2124	1.19416	1.31219	1.39089	1.24814	1.61135	1.31236
WBGene00001724	grl-15	1.52237	1.55844	2.42425	1.96811	2.52677	2.08041	1.89347	1.63009
WBGene00001725	grl-16	9.84594	6.98282	5.66191	11.5627	6.23065	8.0456	7.24149	8.1273
WBGene00001726	grl-17	0.735982	0.47478	0.581061	0.524409	0.633353	0.628588	0.73035	0.352524
WBGene00001727	grl-18	0.502559	0.436756	0.487302	0.44623	0.44701	0.682198	0.5461	0.298682
WBGene00001730	grl-21	1.14141	2.00691	1.26767	2.7788	2.21675	1.85327	1.77242	1.2157
WBGene00001731	grl-22	1.33097	1.10266	1.94891	1.21091	1.54826	1.74514	1.84863	1.55952
WBGene00001735	grl-26	0.58929	0.634631	0.597446	0.971138	0.55879	1.1108	0.824155	0.626803
WBGene00001736	grl-27	0.90578	1.56234	0.460527	1.12356	0.793821	1.20658	0.892193	1.10983
WBGene00001740	gro-1	22.8075	21.8339	22.5229	19.559	20.279	23.4261	21.0039	22.5143
WBGene00001743	grp-1	79.6932	82.5991	80.0249	78.5552	80.9008	78.1913	84.5654	82.5245
WBGene00001744	gars-1	74.4972	76.4088	75.1506	72.4636	72.5448	74.1814	79.1443	76.2839
WBGene00001745	gsa-1	5.55437	6.78367	5.75713	6.42386	6.35879	5.4978	6.43617	6.06573
WBGene00001746	gsk-3	61.5388	61.5448	62.3317	60.6122	62.4401	63.5265	65.1616	61.9909
WBGene00001747	gsp-1	129.403	128.5	126.451	126.55	124.09	125.536	133.702	127.768
WBGene00001748	gsp-2	281.036	292.704	287.527	279.024	288.88	289.735	290.133	283.315
WBGene00001749	gst-1	260.824	269.67	255.288	281.713	261.668	265.638	265.259	259.761
WBGene00001751	gst-3	0.593473	0.530976	0.621382	0.518679	0.462357	0.530159	0.782153	0.779227
WBGene00001752	gst-4	9.70977	9.23054	9.10751	10.1441	9.95785	11.9711	12.1754	12.4296
WBGene00001753	gst-5	31.189	31.1111	31.7897	29.1248	29.6621	29.4987	30.4213	30.4564
WBGene00001754	gst-6	5.22929	6.25882	5.47868	5.53762	5.85316	6.00448	7.41428	6.16435
WBGene00001755	gst-7	207.182	212.36	211.061	208.921	212.443	216.758	211.395	193.886
WBGene00001756	gst-8	0.309913	0.421366	0.477171	0.358738	0.297943	0.099432	0.414377	0.236631
WBGene00001757	gst-9	1.82384	1.66118	1.40143	1.4889	1.87819	2.14609	2.04227	1.78955
WBGene00001758	gst-10	15.6613	17.4624	16.4428	16.233	10.7191	15.939	15.013	17.6331
WBGene00001759	gst-11	0.631115	0.711039	0.411154	0.488637	0.419816	0.551073	0.458275	0.551964
WBGene00001760	gst-12	1.04102	1.28154	1.06285	0.872192	1.3119	1.3783	1.23317	1.11631
WBGene00001761	gst-13	17.3175	14.4492	15.1784	16.7739	17.3661	17.0334	15.307	16.0402
WBGene00001762	gst-14	0.449469	0.69471	0.63624	0.731236	0.552054	0.473001	0.805257	0.619085
WBGene00001763	gst-15	3.58849	3.65894	3.32086	3.45978	3.03384	2.85288	3.62898	3.74655
WBGene00001764	gst-16	3.34592	4.51102	4.15497	5.17546	3.69279	4.97869	3.98178	4.52521
WBGene00001767	gst-19	0.468603	1.03359	0.557444	0.565489	0.646613	0.710524	0.996372	0.446395
WBGene00001768	gst-20	13.596	14.7353	14.6942	13.8739	13.5345	14.6024	14.2944	14.3092
WBGene00001769	gst-21	2.086	3.00294	1.97757	2.49195	1.50292	1.55321	1.73323	1.76185
WBGene00001770	gst-22	8.94917	8.547	7.83246	8.17707	8.32493	8.50957	9.18951	7.59651
WBGene00001771	gst-23	0.533522	0.545809	0.40429	0.17232	0.252745	0.198	0.122109	0.061088
WBGene00001772	gst-24	15.3859	15.7719	15.092	14.3495	13.8446	16.032	14.8818	14.6931
WBGene00001773	gst-25	0.154858	0.139434	0.105302	0.255885	0.639273	0.303453	0.170202	0.234574
WBGene00001774	gst-26	6.6627	6.37454	6.08415	6.92133	7.08801	6.73015	5.85911	6.08754
WBGene00001775	gst-27	12.7719	10.4358	13.0049	11.7538	9.21528	12.5648	12.8821	10.7148
WBGene00001776	gst-28	2.4189	2.21193	2.52685	2.85728	2.65766	3.6531	2.51146	2.20392
WBGene00001777	gst-29	1.3418	1.20896	1.48959	1.82884	1.2767	1.45287	1.62144	1.23254
WBGene00001778	gst-30	0.857207	1.00012	1.27922	0.744443	1.25664	1.17101	0.833997	1.01195
WBGene00001779	gst-31	0.592391	0.668294	0.936906	0.913867	0.642957	1.73731	0.607874	0.794352
WBGene00001780	gst-32	0.822518	0.624104	0.513536	0.811513	0.327262	0.435679	0.7707	0.801515
WBGene00001781	gst-33	0.762262	0.656659	0.52097	0.968017	0.957239	0.881127	0.97238	0.590008
WBGene00001783	gst-35	2.35642	2.09776	2.08068	2.13444	2.19533	2.25619	1.96392	1.66993
WBGene00001784	gst-36	18.453	20.1997	22.0563	17.5019	20.3593	23.7486	22.2205	22.6884
WBGene00001785	gst-37	0	0.013497	0.004503	0.202041	0.06198	0.158725	0.052462	0.1129
WBGene00001786	gst-38	0.945777	0.91317	0.836319	0.763951	0.611629	0.536011	0.806107	0.704498
WBGene00001787	gst-39	9.95433	9.6702	10.5018	9.56324	9.06601	8.17806	9.85841	9.68251
WBGene00001788	gst-40	0.358371	0.764292	0.933507	0.91748	0.734678	0.772723	0.612216	0.517045
WBGene00001789	gst-41	1.81516	2.00527	1.96305	1.33538	1.92457	1.94094	2.06652	1.89426
WBGene00001790	gst-42	9.77038	9.98295	11.1886	11.304	10.2223	9.84055	10.4003	10.2499
WBGene00001791	gst-43	12.6591	12.3919	12.3067	13.4478	9.40257	13.8725	12.2915	13.2261
WBGene00001792	gst-44	1.61061	2.10184	1.95122	1.70026	2.00793	1.60266	1.90241	1.91296
WBGene00001793	gsy-1	70.0203	67.7723	69.2745	65.8485	67.8602	71.0586	68.978	70.3347
WBGene00001794	gta-1	58.4436	56.4773	57.1279	60.1425	58.1841	59.4051	61.1554	59.1286
WBGene00001795	gtl-1	8.74989	8.6338	9.01712	9.12675	7.86947	8.34409	7.93462	8.4697
WBGene00001796	gtl-2	0.603382	0.422226	0.4689	0.553291	0.476586	0.587601	0.603933	0.601035
WBGene00001803	lite-1	1.34769	1.26725	1.27753	1.1785	1.47348	1.01951	1.62553	1.31043
WBGene00001805	gur-4	0.400174	0.388594	0.34949	0.486131	0.488148	0.380143	0.295913	0.468158
WBGene00001808	gut-2	58.6827	61.1495	54.6242	59.9656	56.1497	60.009	54.9785	53.999
WBGene00001811	haf-1	4.28694	4.617	4.12332	4.55341	4.24896	4.08877	4.42105	4.6929
WBGene00001812	haf-2	54.1035	53.6905	51.5272	53.5455	53.619	51.4593	55.0311	53.322
WBGene00001813	haf-3	40.6036	40.6571	41.2445	39.3318	39.7637	40.7449	39.758	41.2838
WBGene00001814	haf-4	7.50807	7.68157	7.72722	8.04142	7.48475	7.66111	7.75532	7.16187
WBGene00001815	hmt-1	35.5048	36.1164	36.7399	35.2756	36.7846	35.6281	35.8492	37.419
WBGene00001816	haf-6	8.78175	8.64322	10.4911	8.89354	9.44313	9.2437	9.44528	9.66062
WBGene00001817	haf-7	9.88041	9.3279	8.84992	8.43585	8.06795	8.0776	8.25497	8.08586
WBGene00001819	haf-9	6.00268	5.83758	5.64444	6.01949	5.72619	5.74315	5.83267	5.85406
WBGene00001820	ham-1	18.1089	18.3039	16.888	18.6451	17.1539	18.8176	17.4199	18.5637
WBGene00001821	ham-2	6.92678	7.64455	7.28159	7.89665	7.38447	7.49232	7.95271	6.75821
WBGene00001823	hap-1	27.1112	30.8902	28.676	27.7921	31.4674	30.9025	29.3284	28.7661
WBGene00001824	hbl-1	5.07487	5.08101	4.62165	4.76877	4.59536	4.4403	4.68177	4.74847
WBGene00001827	hcf-1	114.376	114.986	119.359	109.587	114.913	115.305	116.489	119.097
WBGene00001828	hch-1	69.0426	70.9613	66.7065	72.7777	69.3162	72.1769	69.2359	70.1437
WBGene00001829	hcp-1	58.1193	60.185	61.0687	59.0359	60.4374	60.545	64.6266	61.7521
WBGene00001830	hcp-2	47.2888	47.0325	46.7356	44.6443	48.7644	50.1498	50.792	49.1291
WBGene00001831	hcp-3	130.009	133.538	129.879	126.762	126.555	123.741	123.167	127.349
WBGene00001832	hcp-4	72.6735	71.2674	73.3104	73.0276	68.9967	72.9368	76.0676	75.9418
WBGene00001833	hcp-6	32.482	32.4284	32.506	32.3004	32.5508	34.1631	36.4378	33.3513
WBGene00001834	hda-1	147.673	151.517	154.756	149.944	146.654	147.593	156.596	151.244
WBGene00001835	hda-2	57.3081	52.9448	54.0723	49.3314	55.9737	52.8801	56.5311	53.7057
WBGene00001836	hda-3	69.5012	65.1148	67.8372	64.7017	67.0531	66.4722	65.2686	64.7113
WBGene00001837	hda-4	10.8098	9.78103	9.40915	9.73236	9.87361	9.81996	10.0609	9.37815
WBGene00001838	hda-10	32.2179	33.7609	34.6808	33.604	33.1268	33.5615	33.6921	33.1241
WBGene00001840	hel-1	421.648	437.44	421.01	443.756	428.882	422.214	450.972	420.093
WBGene00001841	hen-1	2.33982	2.32719	2.64467	2.32087	2.10031	2.12891	2.63188	2.50903
WBGene00001842	her-1	2.65542	3.73502	2.9039	3.10254	2.04989	2.03962	1.89565	2.12002
WBGene00001843	hgo-1	31.1018	32.287	30.0697	32.0563	29.3731	32.7991	33.8439	29.3841
WBGene00001844	hid-1	15.1175	16.3487	15.4535	15.8562	15.6394	15.6242	15.0876	14.5345
WBGene00001851	hif-1	47.7759	48.8624	49.1109	48.4781	47.9956	49.1998	48.7957	50.4619
WBGene00001852	hil-1	25.5549	26.6761	23.1997	22.1771	23.464	23.4932	22.3587	22.6134
WBGene00001853	hil-2	198.771	217.03	207.037	222.896	189.505	203.097	204.245	206.444
WBGene00001854	hil-3	145.523	164.452	152.28	180.127	143.422	139.961	145.704	144.291
WBGene00001855	hil-4	467.622	478.284	467.992	521.499	461.841	458.507	494.629	486.866
WBGene00001856	hil-5	307.91	317.244	313.367	323.265	301.044	298.544	293.408	298.573
WBGene00001857	hil-6	0.714498	0.844995	0.741649	1.77657	0.903823	1.4035	1.31803	0.966315
WBGene00001858	hil-7	81.4006	83.3692	85.9137	77.9175	74.9753	69.6868	66.1901	72.9072
WBGene00001859	hil-8	0.680824	0.602519	0.746205	0.593679	0.4817	0.611237	0.594288	0.484716
WBGene00001860	him-1	68.2158	68.3248	69.4642	66.1434	68.5553	68.706	74.8705	70.6666
WBGene00001862	him-3	106.036	106.978	107.388	99.6545	105.429	106.101	105.782	102.803
WBGene00001863	him-4	1.17511	1.17916	1.36527	1.15694	1.13391	1.24394	1.2413	1.17715
WBGene00001864	him-5	13.4158	12.4169	12.6882	12.4994	12.3213	12.2841	12.3787	11.7584
WBGene00001865	him-6	25.3066	25.209	26.1892	25.0435	25.3214	25.4445	26.4805	25.7182
WBGene00001867	him-8	50.4443	48.1984	48.6989	46.9364	50.9656	50.7673	49.2504	49.2648
WBGene00001869	him-10	70.7232	72.9656	71.7866	72.3808	68.4896	73.6733	72.931	69.2141
WBGene00001872	him-14	14.1637	14.2423	14.1098	13.8014	14.9349	14.4673	14.3682	13.4235
WBGene00001874	him-17	53.3993	53.867	57.466	52.8307	55.4979	57.6517	58.8258	56.0329
WBGene00001875	his-1	0.460527	0.609561	0.408291	0.237602	1.14003	1.08798	1.16343	0.757467
WBGene00001876	his-2	0.660697	1.08683	0.836986	0.953579	0.842965	1.73985	0.805198	0.598942
WBGene00001877	his-3	2.01047	1.97517	2.37757	1.99142	1.75603	2.5069	2.07199	2.07016
WBGene00001878	his-4	0.671337	0.76039	0.509462	0.661089	0.269478	0.901391	1.05007	1.40163
WBGene00001879	his-5	1.83754	1.5725	0.782482	1.81722	2.00199	1.53403	0.91184	1.28879
WBGene00001880	his-6	2.18672	1.15062	2.05398	2.36274	1.65795	2.24621	2.09948	2.58339
WBGene00001881	his-7	0.770258	1.31383	1.1548	1.43626	0.892992	1.13029	1.41496	2.03267
WBGene00001882	his-8	0.263247	0.723056	0.583822	0.509438	0.490481	0.06433	0.415894	0.541419
WBGene00001883	his-9	0.614917	0.487558	0.455251	0.586632	0.361306	0.388867	0.27279	0.646801
WBGene00001887	his-13	0.81434	0.465491	0.299589	0.699061	0.65895	0.490763	0.209358	0.662061
WBGene00001888	his-14	0.246254	0.419698	0.363279	0.317106	0.150638	0.20819	0.44656	0.210611
WBGene00001891	his-17	0.284048	0.540314	0.343078	0.463856	0.234925	0.259591	0.54038	0.38496
WBGene00001892	his-18	0.355904	0.379272	0.305082	0.304839	0.338595	0.338766	0.296337	0.20924
WBGene00001898	his-24	337.935	353.034	354.621	393.843	325.211	342.818	362.849	348.465
WBGene00001899	his-25	0.662431	0.949946	0.538087	0.382121	0.35066	0.829028	0.54662	0.671425
WBGene00001905	his-31	4.32475	5.02365	3.18858	3.15152	2.91719	3.48308	3.546	4.02445
WBGene00001906	his-32	12.1385	10.3939	10.8204	12.5472	10.3629	10.3032	9.88179	12.172
WBGene00001909	his-35	75.6391	77.9145	75.2379	77.2502	77.4087	74.7827	73.5238	71.2186
WBGene00001910	C50F4.6	55.1746	60.4817	57.076	57.532	58.0783	56.2506	51.8559	53.2967
WBGene00001911	his-37	60.5188	65.3968	65.1798	61.8149	59.5804	63.6607	54.2603	57.2673
WBGene00001912	his-38	5.00504	4.54718	4.51121	3.80981	4.90598	5.55996	4.32131	5.14009
WBGene00001914	his-40	2.07227	2.49917	2.57861	2.85694	2.56794	3.13658	4.19653	3.08869
WBGene00001915	his-41	83.7985	85.8232	81.6945	81.6187	75.4738	80.0615	77.7877	73.3301
WBGene00001916	his-42	0.380118	0.334119	0.456977	0.383501	0.289165	0.282119	0.376776	0.263923
WBGene00001919	his-45	0.654455	0.784438	0.322369	0.761828	0.458794	0.397878	0.587867	0.692234
WBGene00001921	his-47	0.788819	1.33855	1.5486	1.23177	1.49572	1.1941	0.720466	0.369711
WBGene00001922	his-48	6.16657	7.42828	5.61781	7.67777	6.96941	7.43858	5.33577	5.22797
WBGene00001931	his-57	2.77876	2.67259	2.36512	2.12596	1.28253	1.95014	2.03314	1.76569
WBGene00001933	his-59	8.5693	9.98357	7.2854	9.43991	7.66131	8.75158	7.81732	8.59154
WBGene00001934	his-60	19.1626	18.0311	17.5929	17.6798	17.236	17.6126	17.3021	17.2934
WBGene00001935	his-61	10.9005	11.7938	11.7464	10.5876	10.1084	10.2876	9.46028	9.54344
WBGene00001936	his-62	6.3823	8.59744	7.68845	8.25999	5.13764	8.05126	6.91011	7.59136
WBGene00001937	his-63	2.27238	3.01396	2.57999	2.99869	2.37274	2.62849	3.54142	3.52151
WBGene00001938	his-64	3.31735	3.27037	3.82239	2.97434	3.9084	2.86581	2.57297	2.9554
WBGene00001940	his-66	1.20128	0.811439	0.857238	1.98403	1.32831	0.480563	1.28215	0.693154
WBGene00001941	his-67	4.77934	7.52549	5.87976	7.4638	6.21121	5.35405	4.83682	5.28537
WBGene00001942	his-68	36.6279	35.0013	33.2091	36.8869	32.4203	33.4177	33.1715	33.4997
WBGene00001944	his-70	0.33753	0.516826	0.294921	0.632421	0.096063	0.266602	0.417885	0.823911
WBGene00001945	his-71	42.6578	44.6005	41.9318	47.0732	42.6601	39.8181	43.1355	41.934
WBGene00001946	his-72	568.956	613.503	589.971	641.832	619.329	582.403	617.257	619.03
WBGene00001947	his-73	0.866385	1.63325	0.702238	0.872577	1.03926	0.469768	0.930542	0.899715
WBGene00001948	hlh-1	0.582691	0.951801	0.994265	0.624223	0.591429	0.544294	0.87486	0.625989
WBGene00001949	hlh-2	45.2339	46.875	45.7429	44.9735	46.1742	44.4483	45.1992	44.9705
WBGene00001950	hlh-3	13.1878	14.4032	13.3541	14.0666	13.0274	11.8299	12.1113	12.1033
WBGene00001951	hlh-4	0.737368	0.745296	0.679746	0.810271	1.17768	0.836552	0.87232	0.742716
WBGene00001952	hlh-6	0.091496	0.205602	0.260665	0.289163	0.296005	0.481611	0.406029	0.084806
WBGene00001953	hlh-8	0.172687	0.315747	0.33765	0.461781	0.293018	0.181543	0.15741	0.442794
WBGene00001955	hlh-11	10.5963	10.7567	10.3723	11.3774	10.6813	11.554	11.0042	10.9679
WBGene00001956	hlh-12	0.126229	0.626908	0.071783	0.311665	0.100648	0.458179	0.264039	0.038068
WBGene00001957	hlh-13	0.587544	0.539956	0.562711	0.457526	0.298811	0.595929	0.440231	0.598123
WBGene00001958	hlh-14	4.36366	3.85439	4.52607	5.26438	4.11159	5.13896	4.71191	3.94537
WBGene00001960	hlh-16	2.57876	3.36938	2.50082	2.87353	2.75834	2.84661	2.65293	3.03402
WBGene00001963	-	2.30971	2.15617	2.28315	2.72693	2.39542	2.30688	2.00548	2.41071
WBGene00001971	hmg-1.1	1044.36	1083.62	1062.44	1056.57	1019.02	1018.02	1019.49	1070.16
WBGene00001972	hmg-1.2	88.8336	89.8953	90.3357	84.7835	86.4698	88.0471	95.1506	91.5053
WBGene00001973	hmg-3	88.8004	88.3308	90.5752	88.0555	87.3317	88.1212	91.7962	87.6346
WBGene00001974	hmg-4	96.3079	96.5197	98.0544	95.9667	98.1435	97.3652	100.213	99.4077
WBGene00001975	hmg-5	114.527	114.336	107.617	105.847	110.744	107.382	109.194	104.45
WBGene00001976	hmg-11	125.402	132.534	130.361	141.164	123.547	125.217	117.82	113.726
WBGene00001977	hmg-12	328.909	332.954	327.732	327.057	323.288	314.314	333.022	340.988
WBGene00001978	hmp-1	54.5474	52.8351	55.2084	54.576	55.5839	56.0214	56.1443	57.5709
WBGene00001979	hmp-2	59.8684	57.582	57.5494	60.3493	55.7612	57.5831	61.1373	59.9104
WBGene00001980	hmr-1	78.1755	39.8862	76.9729	79.0158	77.0499	76.6669	48.2909	42.7265
WBGene00001981	hnd-1	1.20241	1.14318	1.31926	1.10746	0.996234	0.944315	1.06903	1.27738
WBGene00001983	hoe-1	63.7109	62.9874	63.9958	61.472	64.2018	63.4751	63.9132	63.0573
WBGene00001984	hog-1	1.30375	1.41883	1.06338	0.90295	0.976561	1.1837	1.11735	0.877475
WBGene00001985	hop-1	38.7523	37.9361	37.8294	39.0733	37.9832	36.7912	37.9842	37.3649
WBGene00001986	hot-1	1.54202	1.69491	1.5367	1.354	1.6158	1.21915	2.05903	1.43467
WBGene00001987	hot-2	0.69319	0.739744	0.951561	0.879306	0.905604	0.767971	1.04082	1.0041
WBGene00001988	hot-3	0.494679	0.715302	0.388562	0.667259	0.495005	0.447794	0.632158	0.322826
WBGene00001989	hot-4	2.13858	2.79945	2.83347	2.59127	2.93066	2.86497	2.8248	2.14066
WBGene00001990	hot-5	0.411177	0.451733	0.637841	0.435253	0.789046	0.731551	1.10392	0.379487
WBGene00001991	hot-6	4.60861	3.53454	4.34145	3.53124	3.51191	3.84585	4.07331	4.54042
WBGene00001992	hot-7	0.152739	0.469491	0.304909	0.201844	0.463693	0.210303	0.215783	0.492424
WBGene00001993	hpd-1	43.7481	42.0728	43.0184	45.4485	41.8294	40.5724	42.4954	42.0503
WBGene00001994	hpk-1	27.8913	29.2495	27.3339	28.0394	29.2718	27.9109	29.7984	29.0541
WBGene00001995	hpl-1	9.30092	11.5643	10.2239	11.6451	11.8843	10.9795	10.1179	10.7329
WBGene00001996	hpl-2	89.3271	124.052	133.604	139.92	139.73	134.08	135.195	138.3
WBGene00001997	hpr-9	17.7587	17.5795	17.4872	17.7132	19.1057	17.3129	18.8892	17.5386
WBGene00001998	hpr-17	38.4769	35.6019	34.2553	34.3645	35.8152	36.4119	32.9391	35.0168
WBGene00001999	hrpa-1	361.591	353.393	337.009	364.572	384.857	354.776	351.07	340.061
WBGene00002000	hrpr-1	208.445	210.45	203.663	207.764	210.68	204.564	212.111	206.141
WBGene00002001	hars-1	84.6301	86.0136	80.3795	86.1438	83.771	84.3895	86.9996	82.7669
WBGene00002002	hsb-1	103.84	101.673	100.867	107.735	98.8937	104.63	97.4718	97.1197
WBGene00002003	hse-5	59.1996	58.1039	57.6086	55.5145	58.2445	56.9122	60.7838	57.2868
WBGene00002004	hsf-1	62.9962	65.5501	60.4954	63.8568	63.7924	63.6743	64.9519	63.2494
WBGene00002005	hsp-1	1232	1210.11	1214.22	1290.97	1213.58	1214.6	1278.9	1240.51
WBGene00002006	-	0.670366	0.846238	0.413888	0.777729	0.376667	0.932698	0.736954	0.925483
WBGene00002007	hsp-3	338.63	344.614	325.726	351.469	333.119	338.036	353.104	339.406
WBGene00002008	hsp-4	161.843	160.918	164.84	170.595	161.615	165.908	169.759	162.431
WBGene00002010	hsp-6	286.642	290.32	276.019	299.457	281.876	277.273	295.092	283.359
WBGene00002011	hsp-12.2	11.9259	11.7931	9.91542	10.3345	11.5264	11.5057	11.2224	10.1234
WBGene00002012	hsp-12.3	2.56901	2.50891	2.76715	2.57717	2.6167	2.36931	2.05186	2.18224
WBGene00002013	hsp-12.6	3.66518	3.14447	3.35659	3.75316	3.53095	3.35461	2.83106	2.96589
WBGene00002015	hsp-16.1	2.36369	6.3083	1.7013	2.28602	1.51004	1.31681	1.09968	0.855885
WBGene00002016	hsp-16.2	45.7061	46.7127	43.1518	48.3544	41.4578	43.0631	37.3242	36.5651
WBGene00002017	hsp-16.11	1.84798	1.98015	1.40515	1.67501	1.22244	1.74706	0.582114	1.60476
WBGene00002018	hsp-16.41	37.6851	36.8178	40.5232	37.8978	31.6565	36.2585	32.7911	29.447
WBGene00002019	hsp-16.48	2.62519	3.92442	5.04739	2.46607	2.62553	3.83087	1.4345	4.55168
WBGene00002020	hsp-16.49	2.89774	2.63126	2.30319	2.01099	2.70244	2.5848	1.94565	1.66329
WBGene00002021	hsp-17	53.1695	54.5733	53.4666	52.2863	53.5543	57.4745	44.589	49.9453
WBGene00002023	hsp-25	33.9906	35.2636	33.1614	37.886	35.0435	31.0889	36.581	33.0174
WBGene00002024	hsp-43	69.8614	74.9271	69.868	72.8204	78.2565	77.1882	86.2136	80.6323
WBGene00002025	hsp-60	228.613	227.161	232.264	241.693	231.908	227.931	247.1	241.703
WBGene00002026	hsp-70	25.4245	23.7552	24.8584	25.1842	24.9641	24.3489	25.0809	21.5746
WBGene00002027	hsr-9	119.048	117.246	117.536	114.882	118.545	118.433	122.76	121.901
WBGene00002028	hst-1	37.9632	36.6721	36.8282	35.6268	38.4884	38.7885	39.796	37.6774
WBGene00002029	hst-2	18.2206	18.8396	16.6084	17.5192	18.4279	17.5253	18.4793	17.4833
WBGene00002030	hst-3.1	1.41206	1.86275	1.46663	1.55438	1.13744	1.85207	1.39799	1.61843
WBGene00002031	hst-6	15.4909	15.4063	14.2764	14.1531	14.0868	14.5768	14.5823	14.9121
WBGene00002032	htp-1	65.6969	70.4324	67.6357	69.2053	69.2895	65.7764	66.835	66.7279
WBGene00002033	htp-2	44.5549	46.615	45.4919	42.2904	46.7459	47.8166	44.7584	47.1419
WBGene00002034	htp-3	50.8029	51.3558	49.825	49.6912	52.784	53.1484	53.2921	52.345
WBGene00002035	hum-1	47.6158	45.4013	46.7572	43.8453	45.3788	44.7789	44.5387	46.2892
WBGene00002036	hum-2	51.5363	51.9652	48.6096	50.5816	49.5244	50.8655	53.4113	51.141
WBGene00002037	hum-4	3.36631	3.67725	2.7311	3.00518	3.26423	3.4879	3.14376	3.04117
WBGene00002038	hum-5	15.3811	15.5366	14.9601	15.3432	15.0336	15.289	15.8841	14.9839
WBGene00002039	hum-6	1.35382	1.38574	1.49865	1.34375	1.46192	1.33098	1.51376	1.4507
WBGene00002040	hum-7	2.80846	2.58725	2.48603	2.72254	2.6383	2.60554	2.74062	2.57544
WBGene00002041	hum-8	6.95331	6.89528	7.03428	6.51919	7.13268	7.07834	7.06061	7.12128
WBGene00002042	hus-1	27.4396	28.4228	28.1008	26.7174	29.0876	28.7036	28.1752	26.8767
WBGene00002043	hyl-1	62.1142	67.0365	68.5311	58.7997	61.371	59.299	69.0533	59.5465
WBGene00002044	hyl-2	33.816	35.6204	33.5862	33.6255	34.1385	33.4567	35.1204	33.2438
WBGene00002045	icd-1	887.574	912.88	906.914	931.978	887.853	889.263	910.604	834.29
WBGene00002046	icln-1	77.7863	74.2293	78.7954	75.7116	69.686	72.8893	74.5709	71.069
WBGene00002047	icp-1	91.1271	88.7582	90.5169	90.6375	88.6994	87.5828	94.4492	91.3584
WBGene00002048	ida-1	13.1952	13.4652	12.0769	13.7817	12.3537	13.1347	12.4155	11.7785
WBGene00002050	ifa-1	18.8958	18.9739	17.1	17.9994	19.283	19.1921	20.4465	20.132
WBGene00002051	ifa-3	2.50811	2.10972	2.36214	2.3551	2.04492	2.2857	2.33508	2.61204
WBGene00002052	ifa-4	13.9319	13.6813	14.7412	15.0582	14.779	15.6881	16.8495	16.6135
WBGene00002053	ifb-1	42.5128	43.6963	42.5375	45.6473	46.4928	46.9241	49.6358	49.1224
WBGene00002054	ifb-2	13.0811	13.4434	15.0216	17.972	14.4053	17.2409	16.3464	14.8929
WBGene00002055	ifc-1	1.10964	1.21353	1.0716	1.30969	0.766838	1.21664	1.33074	1.27785
WBGene00002056	ifc-2	15.7113	18.1102	17.5923	17.7835	19.6407	20.5528	20.7754	20.8888
WBGene00002057	ifd-1	1.55312	1.59962	1.48953	1.53079	1.44158	1.65539	1.56389	1.56578
WBGene00002058	ifd-2	7.5066	8.13064	7.92332	8.03432	8.17506	7.10827	8.03514	7.63625
WBGene00002059	ife-1	178.943	183.801	179.576	191.773	170.729	182.77	172.573	171.661
WBGene00002060	ife-2	40.1707	39.0892	43.261	42.2985	41.6589	41.5831	40.76	41.2534
WBGene00002061	ife-3	250.97	248.088	244.496	243.92	247.691	239.055	243.635	243.006
WBGene00002062	ife-4	14.7538	12.7129	14.0975	13.8412	12.8038	12.4188	12.4437	14.222
WBGene00002063	ife-5	8.78377	8.64891	8.19732	8.43491	8.68861	7.62098	7.62852	8.43639
WBGene00002064	iff-1	801.863	803.528	778.112	838.238	805.379	819.312	780.017	805.498
WBGene00002065	iff-2	177.39	181.878	178.709	171.476	176.107	173.301	160.627	169.215
WBGene00002066	ifg-1	126.239	127.247	126.027	122.207	128.753	129.801	132.167	127.804
WBGene00002067	ifp-1	0.923494	1.02104	0.789071	0.992704	0.84583	1.13399	0.901303	1.00174
WBGene00002068	ify-1	279.288	289.589	278.146	283.285	281.587	287.757	308.941	293.895
WBGene00002069	ikb-1	3.13023	3.06236	3.42592	3.12759	3.49622	3.24112	3.33079	3.09142
WBGene00002070	ile-1	98.1808	96.0637	94.4599	96.0337	98.4286	96.8825	97.2629	99.1321
WBGene00002071	ile-2	33.4741	31.143	32.4631	31.8062	32.2025	34.0399	31.6159	32.6787
WBGene00002072	ima-1	92.3932	93.0909	90.8707	89.0597	95.9098	93.0389	97.377	93.7937
WBGene00002073	ima-2	359.707	351.996	354.092	348.506	348.916	346.344	358.998	347.061
WBGene00002074	ima-3	156.779	158.212	157.215	153.2	156.44	157.426	158.071	154.68
WBGene00002075	imb-1	64.769	68.3514	66.2456	65.9786	66.8808	66.9101	69.4091	68.1576
WBGene00002076	imb-2	74.8963	73.56	77.2979	74.514	75.3827	75.9249	75.9609	75.4647
WBGene00002077	imb-3	189.815	187.706	189.513	186.904	190.202	193.296	210.322	198.127
WBGene00002078	xpo-1	167.108	167.964	167.803	166.169	172.127	170.993	180.758	177.826
WBGene00002079	xpo-2	94.7002	92.5852	91.3051	90.7216	91.4099	94.6002	95.3143	96.9925
WBGene00002080	xpo-3	48.6644	46.8584	49.9983	46.5299	50.8187	49.6875	50.761	48.7826
WBGene00002081	ina-1	17.5315	16.9673	17.2538	16.5011	16.7843	17.9347	18.4139	17.8534
WBGene00002083	inf-1	357.862	359.174	356.949	370.18	360.513	365.071	392.136	366.617
WBGene00002084	ins-1	1.1787	0.93995	1.36945	0.764497	1.02559	0.927051	0.904617	0.926593
WBGene00002085	ins-2	27.691	28.3802	27.9366	30.4881	25.7882	29.0029	24.8448	23.8006
WBGene00002086	ins-3	2.38816	2.25206	2.69214	2.67869	2.46689	2.23415	3.08141	2.09235
WBGene00002087	ins-4	2.7885	2.64997	2.25345	2.8654	2.40293	2.4956	2.9834	2.27015
WBGene00002088	ins-5	0.76543	1.22283	1.38944	0.743378	1.31266	0.911834	0.815442	1.25948
WBGene00002089	ins-6	1.40351	1.55724	1.98544	1.44006	2.12605	1.3946	1.68734	1.81162
WBGene00002090	ins-7	25.715	26.2524	22.8957	20.9023	22.7869	25.5271	22.3336	25.7519
WBGene00002091	ins-8	1.29545	1.81084	2.91438	1.88248	1.5064	1.0669	1.73357	1.21623
WBGene00002093	ins-10	0.780324	0.83692	0.811127	0.726074	0.974742	0.687519	0.505154	0.754512
WBGene00002094	ins-11	0.481223	0.189921	0.264121	0.384266	0.529835	0.317316	0	0.473186
WBGene00002097	ins-14	0.187482	0.362697	0.396716	0.111473	0.110705	0	0.133768	0.372051
WBGene00002099	ins-16	0.422111	0.232035	0.304691	0.257534	0.32448	0.292415	0.216701	0.305656
WBGene00002100	ins-17	4.64586	4.8102	5.92867	5.48728	5.75817	5.15669	6.16008	4.95688
WBGene00002101	ins-18	2.21537	1.69633	2.3646	1.28061	2.12921	1.75914	1.60235	1.97839
WBGene00002102	ins-19	90.8097	91.2522	91.1759	79.3298	93.2495	86.879	74.3425	90.6883
WBGene00002103	ins-20	0.449562	0.196883	0.116725	0.299016	0.2863	0.224792	0.412771	0.27511
WBGene00002105	ins-22	3.21104	3.37351	3.17749	3.18042	2.74111	2.32633	2.70001	2.39913
WBGene00002106	ins-23	1.17699	1.42942	1.32543	0.472118	1.6096	1.61837	1.00266	1.14321
WBGene00002107	ins-24	0.808148	0.686048	0.953226	0.985088	0.691836	0.848119	0.706343	0.35933
WBGene00002108	ins-25	0.257633	0.353355	0.155331	0.133516	0.188822	0.113506	0.313489	0.250478
WBGene00002109	ins-26	0.974828	1.4644	0.989902	1.05458	1.00848	0.69485	0.646195	0.969825
WBGene00002110	ins-27	4.2377	4.85172	3.79168	3.56462	5.14283	4.52335	3.73339	5.43074
WBGene00002111	ins-28	1.04993	0.62039	0.946447	1.24203	0.75576	1.25659	0.932004	1.48744
WBGene00002112	ins-29	1.13736	1.16735	0.844747	1.05946	0.874547	0.655337	0.827385	1.18569
WBGene00002113	ins-30	0.52942	0.467558	0.528125	0.692758	0.257267	0.798752	0.502306	0.414102
WBGene00002116	ins-33	0.378659	0.21815	0.454702	0.589555	0.458133	0.604233	0.232148	0.716252
WBGene00002117	ins-34	23.8785	21.1719	20.7538	23.5993	20.0491	19.2268	17.6806	19.9018
WBGene00002118	ins-35	0.61854	0.13578	0.713366	0.489052	0.85901	0.457542	0.712677	0.162689
WBGene00002119	ins-36	0.823338	0.908485	0.620854	0.493155	0.298647	0.637166	0.396213	0.471029
WBGene00002120	ins-37	0.452261	0.45542	0.588642	0.474655	0.338252	0.190176	0.60833	0.484484
WBGene00002123	inx-1	2.13144	2.09383	2.11681	2.106	1.85036	2.42163	1.8743	2.05686
WBGene00002124	inx-2	62.2375	63.0898	59.2548	63.8906	62.7561	64.357	66.8673	62.1821
WBGene00002125	inx-3	125.169	130.181	126.479	131.266	127.939	128.8	129.106	125.678
WBGene00002127	inx-5	17.7472	17.7983	16.8814	18.7695	17.4233	18.3129	17.1615	18.3718
WBGene00002128	inx-6	0.677239	0.826472	0.478176	0.407129	0.830434	0.809352	0.672834	0.68791
WBGene00002129	inx-7	20.4178	20.8219	20.179	20.9584	18.9464	20.4516	20.3215	19.9508
WBGene00002130	inx-8	69.3527	64.916	64.1527	66.1426	63.816	69.4242	69.2886	65.1821
WBGene00002131	inx-9	21.223	19.7946	19.8355	20.9522	21.6515	22.3892	20.6764	20.3458
WBGene00002132	inx-10	4.12016	4.32269	3.52702	4.09045	4.22166	4.19578	4.5738	3.76434
WBGene00002133	inx-11	8.27526	9.04834	8.09373	8.2425	8.35255	7.57865	8.68829	8.29781
WBGene00002134	inx-12	35.2966	36.0878	32.3856	33.8327	32.6355	34.4871	35.076	32.611
WBGene00002135	inx-13	29.1822	27.1405	25.8235	28.3524	25.0566	27.3235	26.6822	26.7707
WBGene00002136	inx-14	105.236	100.617	104.569	100.964	100.569	102.201	107.131	103.657
WBGene00002137	inx-15	9.81108	9.0377	9.53848	9.81955	10.0993	9.74941	9.69645	9.88529
WBGene00002138	inx-16	7.7284	8.29274	7.99441	8.55973	8.2591	8.9836	7.51503	8.50118
WBGene00002139	inx-17	5.77084	4.95979	5.75268	5.4681	4.4515	4.63922	4.27045	4.99171
WBGene00002140	inx-18	0.307169	0.49322	0.259779	0.221563	0.182312	0.266548	0.219572	0.221375
WBGene00002141	inx-19	1.03506	1.44783	1.22998	1.23442	1.07621	1.54224	1.03552	0.865686
WBGene00002142	inx-20	0.475783	0.455883	0.433659	0.509968	0.28121	0.141567	0.201978	0.327488
WBGene00002143	inx-21	37.5246	33.7097	35.5014	32.7683	34.9979	34.7328	34.1744	33.1693
WBGene00002144	inx-22	92.3938	93.6257	91.0009	91.0405	94.4238	91.4851	91.3889	95.6772
WBGene00002146	ipp-5	5.86949	5.61428	5.05443	4.72568	5.95677	5.89655	5.87597	6.21485
WBGene00002147	ire-1	60.1532	57.8388	60.1198	56.0842	59.919	59.2469	60.6545	59.5302
WBGene00002148	gon-14	55.397	52.3995	53.242	52.8837	54.9638	52.9776	56.8015	56.7937
WBGene00002149	irk-1	0.560133	0.596683	0.50741	0.399183	0.547235	0.597612	0.506337	0.562803
WBGene00002150	irk-2	0.389031	0.627079	0.5886	0.317899	0.454423	0.34601	0.395929	0.543342
WBGene00002151	irk-3	1.92831	2.2025	1.57462	2.14579	1.77051	1.62257	1.6118	1.73489
WBGene00002152	iars-1	77.8806	77.6877	78.2598	75.6407	78.3093	80.636	81.2404	79.2588
WBGene00002153	iars-2	26.4125	26.2143	25.9615	25.0092	27.3259	27.2261	28.0277	26.9141
WBGene00002162	isp-1	219.184	214.533	221.029	219.739	219.171	218.484	230.393	216.111
WBGene00002163	ist-1	1.79994	1.60411	1.75847	1.56926	1.52973	1.62246	1.72713	1.70262
WBGene00002169	isw-1	103.569	102.34	103.035	103.125	103.336	108.273	110.576	104.44
WBGene00002173	itr-1	6.49209	6.40336	6.55535	6.11545	6.60433	6.76483	6.67587	6.43595
WBGene00002174	itx-1	6.71054	6.88401	6.73557	7.21634	7.05367	6.93241	6.89199	7.37179
WBGene00002175	jac-1	15.0128	15.0055	14.1989	15.2487	13.6616	13.797	14.3189	14.5161
WBGene00002176	jip-1	3.21967	4.29185	3.65288	3.88943	3.70079	3.97633	3.63448	3.68434
WBGene00002177	jkk-1	0.890304	0.895155	0.741681	0.84587	1.03121	0.865015	0.873867	1.0788
WBGene00002178	jnk-1	2.85137	2.21625	2.16761	2.33495	2.11131	2.15852	2.22115	2.33694
WBGene00002179	jph-1	5.02122	4.57667	4.61615	4.802	4.4912	4.55729	4.38067	4.60901
WBGene00002180	jtr-1	40.0798	37.2078	40.625	39.5394	40.0019	40.8018	37.4694	39.5349
WBGene00002181	kal-1	8.71557	8.83174	8.15501	8.38276	7.79597	7.41321	7.83965	7.38877
WBGene00002182	kap-1	3.37846	3.72644	3.63997	3.76203	3.91205	3.10283	2.92353	3.76977
WBGene00002183	kat-1	88.7305	93.6479	91.2516	94.9793	95.682	92.2031	99.5219	94.1168
WBGene00002184	kel-1	1.79407	2.16502	2.44687	1.82456	1.36959	1.93205	1.40043	1.52213
WBGene00002185	kel-3	34.1795	32.2541	33.2722	32.1501	31.9551	31.2458	31.4617	32.9377
WBGene00002186	kel-10	0.597392	0.383291	0.527247	0.554489	0.388529	0.638602	0.592234	0.370061
WBGene00002187	kgb-1	20.1102	22.9365	21.6997	21.4368	21.2742	21.5241	21.5594	21.9324
WBGene00002188	kgb-2	3.29812	3.84928	3.77956	3.40934	4.40139	4.03519	4.06552	3.81562
WBGene00002189	kin-1	18.2982	17.6596	18.709	17.5483	17.8658	15.7756	15.5047	17.4249
WBGene00002190	kin-2	32.0652	31.107	31.4434	31.5324	31.03	32.2074	33.402	33.4038
WBGene00002191	kin-3	204.953	212.856	203.831	213.848	207.975	207.249	221.845	219.756
WBGene00002192	kin-4	66.6458	64.0143	66.0093	67.6302	67.3516	67.5891	67.2842	68.5605
WBGene00002194	-	0.602237	0.389146	0.409042	0.445299	0.649415	0.341824	0.659515	0.602447
WBGene00002195	kin-9	0.601242	0.41319	0.861917	0.797117	0.595366	0.821305	0.649532	0.989439
WBGene00002196	kin-10	200.394	202.12	207.534	213.232	198.629	204.32	208.118	200.778
WBGene00002198	kin-14	1.93856	2.59903	2.75905	2.64698	2.11106	2.0365	2.73788	2.14461
WBGene00002199	kin-15	0.802021	0.574791	0.539917	1.027	0.916457	1.0289	1.22646	0.820419
WBGene00002200	kin-16	1.11335	1.44367	1.07795	1.0714	1.66125	1.17561	0.951873	0.857798
WBGene00002201	kin-18	57.9601	59.4687	60.4306	59.9332	59.2997	60.3189	61.2658	61.2807
WBGene00002202	kin-19	208.921	213	210.159	217.4	209.831	214.128	213.465	218.072
WBGene00002203	kin-20	20.4057	19.6308	18.327	18.106	19.0055	19.0128	19.7122	19.7799
WBGene00002207	sid-3	14.3231	14.7066	12.8493	14.6578	14.4279	13.7712	15.1705	14.5912
WBGene00002210	kin-29	9.00131	8.61209	8.763	9.07287	8.11562	8.08235	8.01383	9.04862
WBGene00002211	kin-30	0.841459	0.830087	1.03901	0.670566	1.00018	0.685822	0.785693	0.691268
WBGene00002212	-	0.665757	0.721305	0.767523	0.641182	0.568012	0.45756	0.959144	0.620112
WBGene00002213	kin-32	7.6806	8.5341	9.03416	8.51871	8.18729	8.5717	8.70981	7.92853
WBGene00002214	klc-1	88.2524	87.8849	89.0502	87.1066	88.7429	90.8017	89.3051	90.2704
WBGene00002215	klc-2	35.8399	41.408	37.8043	41.517	40.1601	33.5346	41.1656	38.1088
WBGene00002216	klp-3	5.23762	4.92287	5.64631	5.66122	4.98986	4.46748	5.06518	4.84638
WBGene00002217	klp-4	6.07951	6.15653	5.97953	6.05392	5.72036	5.84218	5.83912	5.8958
WBGene00002218	klp-6	0.324364	0.323736	0.354477	0.428466	0.434741	0.393609	0.345461	0.305769
WBGene00002219	klp-7	68.5474	69.213	64.9524	69.2014	66.9097	65.7946	70.2088	68.3734
WBGene00002220	gcc-1	11.0524	10.6539	10.324	10.3368	9.84423	11.4193	11.64	10.5748
WBGene00002221	-	15.8943	16.0282	16.0432	15.2882	16.1814	16.8694	15.899	15.5999
WBGene00002222	klp-11	3.98876	4.37494	4.42232	4.18747	4.38502	4.45177	3.92303	3.95046
WBGene00002223	klp-12	38.3877	38.9698	39.1575	34.9561	37.148	38.5753	38.4251	38.9874
WBGene00002224	klp-13	0.441525	0.483007	0.406283	0.569006	0.514413	0.477355	0.459176	0.437482
WBGene00002225	klp-15	100.819	99.2026	97.0059	103.563	97.3433	96.1983	100.546	102.72
WBGene00002226	klp-16	94.7295	96.2597	97.0545	100.076	95.2449	93.7409	99.5403	93.3488
WBGene00002228	klp-18	62.674	60.6125	60.6015	61.4339	64.4251	62.4565	64.3405	63.446
WBGene00002229	klp-19	81.8122	81.1305	81.7765	85.5875	84.193	83.4956	87.4988	83.739
WBGene00002230	klp-20	7.08141	6.90038	7.5296	7.86229	6.67657	7.75798	7.98048	7.46623
WBGene00002231	knl-1	78.0433	76.8354	76.9269	73.6244	76.6611	77.6611	81.9415	79.8588
WBGene00002232	kpc-1	20.5703	19.3971	18.762	19.1994	20.0188	18.9654	18.6563	18.3122
WBGene00002233	kqt-1	2.56102	2.71434	3.04829	4.17572	2.43047	2.52379	2.90529	3.59563
WBGene00002234	kqt-2	2.42785	2.50672	2.42251	2.53249	2.64288	2.97709	2.89071	2.77189
WBGene00002235	kqt-3	1.57194	1.58746	1.3458	1.48922	1.33584	1.45789	1.56136	1.40007
WBGene00002238	kars-1	228.855	229.857	224.773	229.788	224.135	230.344	229.758	227.778
WBGene00002239	ksr-1	8.18668	8.72203	8.6845	8.32902	8.15548	8.45503	8.3567	8.68131
WBGene00002240	ksr-2	38.9786	39.4873	37.1698	36.4734	37.9565	37.6549	37.9574	40.7255
WBGene00002241	kup-1	88.7615	87.8182	91.3665	86.2595	85.346	82.0656	87.1004	83.0986
WBGene00002242	kvs-1	0.929953	0.992481	0.860298	1.13004	1.06663	0.83551	1.00103	1.2511
WBGene00002243	lad-2	0.650973	1.10391	0.772209	0.71466	0.662651	0.704336	0.670323	0.469117
WBGene00002244	laf-1	60.3728	60.7946	60.5412	59.2975	60.3587	60.533	60.048	60.6371
WBGene00002245	lag-1	68.1776	66.2958	65.7861	67.39	68.8151	69.8567	70.532	68.5544
WBGene00002246	lag-2	2.43071	1.99896	2.27179	2.11759	1.69332	2.46795	2.40089	2.31133
WBGene00002247	lam-1	13.8743	13.6956	13.6457	13.1382	13.7743	14.4163	14.8393	14.1009
WBGene00002248	lam-3	4.07562	4.25638	3.95064	4.05169	3.89032	4.35876	4.31612	4.25253
WBGene00002249	lap-1	109.682	108.101	109.242	109.902	109.597	108.949	111.766	113.098
WBGene00002250	lap-2	174.198	171.649	170.281	177.755	170.387	172.347	175.311	173.44
WBGene00002251	lat-1	90.5533	87.509	87.7587	85.7858	89.669	90.9889	94.0585	88.7559
WBGene00002252	lat-2	0.808861	1.04198	0.904881	1.22754	1.47612	1.1319	1.35473	0.777591
WBGene00002253	lbp-1	134.958	143.301	144.556	146.941	141.715	153.793	140.462	134.832
WBGene00002254	lbp-2	609.002	636.041	625.244	578.476	655.537	679.692	634.18	646.347
WBGene00002255	lbp-3	49.2099	51.8361	50.0512	51.7552	52.1341	46.6857	54.6881	53.5225
WBGene00002256	lbp-4	62.9149	63.2885	64.8488	59.5705	58.5045	62.9258	60.2049	59.627
WBGene00002257	lbp-5	16.1842	17.056	19.219	20.3423	21.4519	21.2032	20.1916	19.818
WBGene00002258	lbp-6	137.639	132.904	134.899	114.969	131.225	130.931	115.538	125.241
WBGene00002259	lbp-7	12.6873	12.2578	14.3077	14.7068	12.6015	13.1089	15.8327	14.2398
WBGene00002260	lbp-8	1.65546	2.03636	2.13617	2.3138	1.79963	1.92221	1.69118	1.29743
WBGene00002261	ldb-1	23.2468	23.1533	23.1406	23.4474	21.8373	24.0781	20.9687	22.9848
WBGene00002262	ldh-1	36.9584	38.6284	39.6285	40.7981	37.9539	35.5682	36.6254	37.074
WBGene00002263	lea-1	362.52	347.525	355.18	297.535	381.414	424.184	384.353	424.219
WBGene00002264	lec-1	178.487	181.09	183.263	190.198	185.435	180.994	196.552	188.268
WBGene00002265	lec-2	76.8425	87.6902	73.3112	84.8974	73.3475	75.1559	57.9375	76.3125
WBGene00002266	lec-3	11.9203	13.8265	10.8035	12.2198	8.73929	11.7489	13.9572	9.47522
WBGene00002267	lec-4	36.4695	36.2448	35.0211	32.7975	38.2312	37.213	39.2744	38.6045
WBGene00002268	lec-5	109.342	110.988	111.627	104.319	119.818	122.879	121.831	122.126
WBGene00002269	lec-6	329.361	347.889	348.759	340.047	350.839	346.264	336.632	344.799
WBGene00002270	lec-7	1.48298	1.33917	2.02313	2.29332	1.79167	1.41876	1.503	2.07243
WBGene00002271	lec-8	277.143	306.907	289.846	305.956	267.51	267.202	269.983	257.228
WBGene00002272	lec-9	61.9171	62.6479	61.35	57.4256	71.6018	65.1068	68.752	68.327
WBGene00002273	lec-10	54.493	58.6507	55.9021	55.4883	49.6402	49.3116	52.1855	44.8421
WBGene00002274	lec-11	21.4324	22.4402	16.0564	20.1678	21.0813	20.8205	19.1493	20.4942
WBGene00002275	lem-2	58.9233	58.1328	58.6388	53.3634	56.028	56.9464	58.9209	58.2271
WBGene00002276	lem-3	52.2878	51.2332	52.603	50.4692	54.8946	52.0463	51.6767	51.5993
WBGene00002278	lep-2	27.916	26.1113	29.0302	25.7991	25.7028	29.899	28.9436	28.867
WBGene00002280	let-2	37.3646	38.7313	33.7031	38.2658	39.5636	42.6494	44.8195	41.0966
WBGene00002282	let-4	8.51748	8.52152	8.22004	8.93825	8.05305	9.99156	8.38687	8.5182
WBGene00002295	let-19	12.7596	12.6611	12.7454	12.9786	13.1786	12.9349	13.9473	12.7048
WBGene00002297	ect-2	65.5336	64.6433	65.5192	64.9804	65.0765	66.3573	69.7565	68.8599
WBGene00002299	let-23	3.90856	4.35218	4.23252	4.18698	4.59894	4.19393	3.7149	4.17766
WBGene00002324	let-49	59.0808	57.0172	55.8192	52.278	57.3521	58.5538	56.8688	55.8582
WBGene00002335	let-60	71.1459	75.5641	72.5229	68.0881	71.1865	71.2867	68.2133	72.3123
WBGene00002344	let-70	589.157	581.367	601.169	593.726	585.205	586.562	585.328	605.816
WBGene00002348	myo-1	2.82077	2.95211	3.02516	3.57895	2.93751	3.37672	3.48558	2.97447
WBGene00002363	let-92	211.251	218.098	206.315	215.391	216.349	213.993	223.608	228.348
WBGene00002368	let-99	71.9461	68.6152	70.5602	67.6709	70.5792	71.4409	69.8162	71.1644
WBGene00002393	lpr-1	1.43098	0.840761	1.21162	1.35546	1.37507	1.1673	1.05641	0.874162
WBGene00002497	let-268	3.5122	3.12882	3.23694	3.05111	3.16138	3.30514	2.97621	3.49021
WBGene00002583	let-363	23.0246	22.9801	22.7072	21.8922	23.1976	23.3174	24.2729	23.1376
WBGene00002601	let-381	0.800075	0.484872	1.17184	0.72398	0.704214	0.929344	0.651432	0.763331
WBGene00002632	let-413	27.0517	27.1234	26.3572	28.2052	26.731	26.8615	27.302	25.8593
WBGene00002637	let-418	62.5396	63.8334	64.7185	63.9094	64.5941	67.2024	68.6866	64.6501
WBGene00002694	let-502	56.2519	57.6932	58.4062	58.8668	56.6895	57.9473	60.9908	57.6343
WBGene00002696	let-504	78.9885	78.1756	82.3004	81.5282	80.6558	83.8733	87.0619	83.7162
WBGene00002717	let-526	55.6576	56.4896	50.898	57.3811	55.1856	56.4988	58.4563	55.9682
WBGene00002783	let-607	81.5626	81.9939	80.6421	82.1704	79.7197	78.8891	80.84	85.2053
WBGene00002804	let-630	40.7925	39.8462	41.2325	39.8278	38.574	40.8056	41.2598	40.2395
WBGene00002827	let-653	14.5924	16.2297	14.7806	16.3784	14.4055	16.5513	16.4868	15.9746
WBGene00002845	let-711	78.5626	78.5305	76.7413	79.9226	82.4573	83.0493	84.7051	80.54
WBGene00002850	let-716	35.103	34.6843	34.8119	34.8555	35.3016	34.4075	36.7612	35.9868
WBGene00002855	let-721	84.3178	83.5186	86.1006	82.5952	86.4319	85.568	90.3172	82.6956
WBGene00002879	let-754	106.766	106.425	107.066	100.602	102.271	105.208	109.309	108.969
WBGene00002881	let-756	3.56715	3.12161	2.87466	3.46086	3.2413	3.77061	3.01568	3.87521
WBGene00002889	let-765	46.0536	47.1099	45.3514	47.5796	46.1183	47.8073	47.6193	46.6413
WBGene00002891	let-767	129.532	132.251	127.572	138.143	117.505	120.602	121.603	114.845
WBGene00002915	let-805	3.3294	2.96147	2.8486	3.3801	3.38384	3.4443	3.44444	3.30445
WBGene00002957	let-858	45.3563	46.1543	47.6273	45.2817	47.9641	47.2774	48.4261	48.0339
WBGene00002974	lev-1	1.29503	1.34719	1.07941	1.1861	1.0706	1.05814	1.30354	1.3776
WBGene00002975	lev-8	0.696004	0.426949	0.323212	0.509245	0.314825	0.525346	0.381162	0.498352
WBGene00002976	lev-9	0.271469	0.696316	0.516363	0.443156	0.52438	0.690588	0.766893	0.339332
WBGene00002977	lev-10	3.35831	3.12712	2.98036	3.35646	2.9399	2.82764	3.04914	2.6974
WBGene00002978	lev-11	129.806	130.956	135.144	133.339	128.529	137.694	150.424	134.564
WBGene00002979	lfe-2	13.8282	15.5789	14.5517	15.5306	13.7319	12.0226	16.1841	14.0305
WBGene00002980	lgg-1	662.519	678.133	654.468	675.156	676.805	695.647	682.498	656.663
WBGene00002981	lgg-2	168.248	174.416	170.189	168.419	170.256	169.048	156.418	174.52
WBGene00002982	lgg-3	79.3711	74.6108	78.174	77.7961	72.6456	68.4699	75.4402	67.9062
WBGene00002983	lgx-1	0.677238	0.619243	0.39482	0.908752	0.551427	0.711221	0.469553	0.511516
WBGene00002985	lig-1	88.1802	86.4078	87.9583	81.6803	84.8863	89.4538	89.7518	88.2215
WBGene00002986	lig-4	19.0407	18.2762	19.219	19.0235	18.5589	18.3052	17.4105	18.9435
WBGene00002987	lim-4	0.652229	0.43994	0.353108	0.529858	0.381085	0.598952	0.369572	0.397425
WBGene00002988	lim-6	1.37906	1.52978	1.82304	1.47155	1.52565	1.32223	1.48238	1.60419
WBGene00002989	lim-7	8.14311	8.01717	8.36736	7.23218	6.71046	6.8339	7.15244	6.91255
WBGene00002990	lin-1	7.17268	6.73699	6.91681	7.52914	6.94909	8.3324	7.53678	7.77171
WBGene00002991	lin-2	2.42014	2.4284	2.1105	2.47009	2.30342	2.18009	2.24091	2.46387
WBGene00002992	lin-3	41.5156	40.35	40.1861	42.2111	39.879	40.1548	40.6151	41.8516
WBGene00002994	lin-5	80.0593	77.9661	79.8808	79.1904	79.9469	79.71	84.4885	81.1679
WBGene00002996	lin-7	35.2076	35.3215	33.6779	33.5415	33.8625	34.8066	32.4224	31.9213
WBGene00002997	lin-8	13.3246	12.8989	13.5792	12.3428	12.6936	13.7968	13.3744	13.2786
WBGene00002998	lin-9	58.8724	56.7956	55.3312	55.0138	58.0636	56.1136	57.8255	58.3956
WBGene00002999	lin-10	20.4511	20.5395	19.2269	19.8889	18.955	20.0547	20.259	20.3123
WBGene00003000	lin-11	1.43534	1.64274	1.22632	1.49917	1.51464	1.6371	1.40295	1.38186
WBGene00003001	lin-12	3.01014	3.25169	3.02734	2.89141	2.96592	2.8654	2.88024	3.06035
WBGene00003002	lin-13	37.0064	36.9664	36.0155	35.2877	35.6622	37.3387	39.0264	37.3943
WBGene00003003	lin-14	6.0424	5.4551	5.9161	5.14547	5.01786	6.04064	5.48224	5.01694
WBGene00003006	lin-17	7.68414	6.6112	7.49295	6.81343	6.156	6.31996	6.3225	6.81958
WBGene00003007	lin-18	4.26588	3.87698	3.45284	3.93916	4.15726	3.77924	3.64694	4.13575
WBGene00003008	lin-22	2.12013	2.44054	1.97376	2.27282	1.88004	1.86027	1.89129	2.01234
WBGene00003009	lin-23	82.4638	81.7121	82.0979	77.059	82.3546	78.2076	83.0219	82.4243
WBGene00003010	lin-24	71.3458	72.4296	70.2161	69.1162	71.4681	71.6904	72.6618	72.0424
WBGene00003011	lin-25	8.3132	7.74278	7.9897	8.1508	8.15651	8.41389	7.72219	8.33136
WBGene00003012	lin-26	56.6144	63.7527	61.5744	65.5655	59.7571	61.5429	60.2341	63.1085
WBGene00003014	lin-28	87.3332	92.3935	91.0287	87.5434	90.7116	86.3206	76.841	83.8936
WBGene00003015	lin-29	1.65813	1.61888	1.59356	1.96904	1.49755	1.9154	1.82896	1.76141
WBGene00003017	lin-31	0.479138	0.302006	0.403073	0.274352	0.367882	0.439818	0.382921	0.491713
WBGene00003018	lin-32	2.70581	2.68871	2.93544	2.67572	1.686	2.04211	2.06994	2.51919
WBGene00003019	lin-33	21.4742	19.008	20.1319	18.875	18.3141	20.2362	19.1967	20.4044
WBGene00003020	lin-35	57.026	58.2249	56.2572	54.0793	57.1436	58.4033	58.6435	56.1291
WBGene00003021	lin-36	64.2186	64.9922	63.1555	64.7775	65.6254	64.2891	67.1971	64.5886
WBGene00003022	lin-37	80.863	81.8127	81.1482	77.5319	78.2779	80.7315	83.6921	78.9721
WBGene00003024	lin-39	3.42809	3.63967	3.79759	2.98767	2.83813	3.32133	3.66587	3.33572
WBGene00003025	lin-40	57.2711	58.5048	54.7255	59.4103	56.4672	59.403	59.8493	62.098
WBGene00003026	lin-41	104.02	103.626	103.931	107.064	104.067	103.589	110.822	102.65
WBGene00003029	lin-44	0.402289	0.699839	0.47529	0.614496	0.615364	0.370587	0.506676	0.394206
WBGene00003030	lin-45	69.3284	69.8247	69.3309	62.824	66.5776	64.478	69.6846	67.4906
WBGene00003031	lin-46	0.554095	0.96398	0.679247	0.597296	0.719007	0.642415	0.67995	0.443385
WBGene00003033	lin-48	0.679031	0.528132	0.619538	0.889406	0.817999	1.08756	0.772346	0.659585
WBGene00003034	lin-49	36.5009	35.1543	35.7418	35.1116	36.3032	36.3022	37.2496	37.5884
WBGene00003035	lin-52	70.4731	73.6957	71.7313	71.1562	71.3005	70.8004	72.5636	70.6244
WBGene00003036	lin-53	236.133	234.179	237.694	220.221	232.915	238.504	238.601	242.911
WBGene00003037	lin-54	85.7997	87.9286	86.8473	81.9261	83.2121	81.193	86.8162	86.3908
WBGene00003038	lin-56	17.2662	17.0506	17.7583	16.7812	16.3023	16.6549	17.8056	16.615
WBGene00003040	lin-59	24.3723	24.7888	22.7228	23.6191	22.6835	23.5072	24.5739	24.1934
WBGene00003041	lin-61	59.9643	58.8213	59.8679	55.8105	59.3865	57.6255	59.625	56.8465
WBGene00003043	lip-1	71.656	67.3389	66.1967	68.2043	69.6411	66.5027	69.5606	68.6233
WBGene00003044	lir-1	68.1291	67.2596	64.5567	70.3371	63.369	61.7051	63.4741	62.6108
WBGene00003045	lir-2	13.5168	13.3186	12.9168	13.0595	12.5755	14.1363	12.9314	13.2018
WBGene00003046	lir-3	4.2466	4.65899	3.69641	4.56339	4.50687	3.82376	4.29034	4.59173
WBGene00003047	lis-1	79.563	78.5782	77.9594	73.3289	76.7881	76.6962	79.2718	79.061
WBGene00003048	lit-1	48.9983	43.3482	47.3966	47.8546	49.4253	49.1169	49.2496	48.9323
WBGene00003052	lmn-1	194.032	193.725	189.84	188.629	194.196	193.9	198.8	198.515
WBGene00003053	lmp-1	186.734	197.491	183.513	189.051	186.845	191.742	191.775	188.156
WBGene00003055	lon-1	27.5388	26.3763	25.523	25.3513	28.535	30.2225	31.4048	29.6457
WBGene00003056	lon-2	18.661	18.0635	18.4012	18.3789	18.199	19.6786	18.2902	18.5852
WBGene00003057	lon-3	4.38909	2.5621	4.51834	5.38222	5.15801	4.94002	3.85049	3.6324
WBGene00003059	lpd-2	39.7444	41.018	39.9341	38.6807	39.0144	36.0331	40.0176	36.9985
WBGene00003060	lpd-3	10.6995	10.7937	10.7005	10.5896	10.4993	10.6053	11.6406	10.8921
WBGene00003061	lpd-5	84.1612	83.1137	80.8249	82.2202	80.1636	82.3844	79.2993	79.4584
WBGene00003062	lpd-6	70.4422	71.1237	71.9398	69.989	71.385	72.6302	68.8985	72.1379
WBGene00003063	lpd-7	133.461	140.374	140.543	138.089	135.994	143.114	139.089	143.354
WBGene00003064	nfu-1	72.3788	73.3433	70.6032	66.7825	74.5635	71.6185	67.9183	66.4844
WBGene00003065	lpd-9	105.785	113.013	95.7342	109.803	118.807	104.073	108.849	97.321
WBGene00003066	lpl-1	45.5871	44.9028	42.4753	41.4276	43.4718	44.8996	45.0653	42.7516
WBGene00003067	-	3.89743	4.10054	3.6694	3.83475	4.92247	3.94313	4.21249	4.44694
WBGene00003068	lrk-1	7.38272	7.56797	7.73714	7.73071	7.57949	7.85154	8.42972	7.72462
WBGene00003071	lrp-1	7.06569	6.83569	6.89505	6.62482	7.5404	7.4983	7.5905	7.33746
WBGene00003072	lrp-2	6.82692	6.58368	6.38378	6.58013	6.56274	6.48083	6.71051	6.71314
WBGene00003073	lars-1	72.9036	75.2741	75.9949	70.0073	73.1377	74.8197	77.7209	75.3413
WBGene00003074	lars-2	19.5766	19.3603	21.5039	19.1597	20.1324	20.7748	21.4167	20.5699
WBGene00003075	lrx-1	0.699601	0.825659	0.481627	0.709235	0.947473	0.48956	0.635922	0.73102
WBGene00003076	lsm-1	83.6521	80.8992	88.5255	80.5533	84.1432	80.2003	85.198	80.2036
WBGene00003077	lsm-3	59.8371	62.4769	59.174	60.434	60.0938	65.8168	63.6266	55.0284
WBGene00003078	lsm-4	80.103	78.7038	82.6646	74.4185	79.1507	75.9295	75.9636	75.1478
WBGene00003079	lsm-5	90.168	90.8415	98.11	98.4362	94.4983	91.8523	87.6939	77.9224
WBGene00003080	lsm-6	61.3594	64.0704	57.2412	56.7166	53.2235	61.5691	52.0146	63.6808
WBGene00003081	lsm-7	73.3436	78.4886	62.9218	69.1935	69.9109	69.3834	65.5765	71.3254
WBGene00003082	lsm-8	93.7856	94.886	93.3632	92.8519	91.0737	88.3117	91.0314	85.7648
WBGene00003083	lst-1	119.582	120.455	121.841	120.19	123.25	119.179	126.293	124.674
WBGene00003084	lst-2	14.7522	16.2476	15.3955	15.4761	15.5559	14.017	15.864	15.1286
WBGene00003085	ccar-1	101.741	103.603	98.4796	99.7105	102.617	104.55	104.536	105.333
WBGene00003086	lst-4	90.7918	92.0418	91.1574	87.4561	92.3435	91.0983	95.4111	90.9549
WBGene00003087	lsy-2	22.9589	22.6062	21.9427	22.2751	23.75	23.133	23.3858	24.1455
WBGene00003089	ltd-1	8.21668	8.25917	8.35503	8.48797	7.36007	7.27928	7.08644	8.6343
WBGene00003090	lys-1	235.009	230.7	232.873	229.196	226.476	225.939	232.835	222.916
WBGene00003091	lys-2	108.235	97.3212	102.881	99.8733	80.6221	79.1445	81.0738	76.1142
WBGene00003092	lys-3	2.55346	2.60803	2.65528	3.47126	3.50254	2.41332	1.64345	1.71403
WBGene00003093	lys-4	42.504	38.5113	42.4209	43.6847	38.6175	41.9451	38.7419	43.2121
WBGene00003095	lys-6	1.68098	1.3548	2.05641	1.39345	0.855954	1.26273	1.64061	1.27099
WBGene00003096	lys-7	1572.31	1454.39	1507.19	1530.26	1518.43	1521.04	1453.58	1524.32
WBGene00003097	lys-8	141.706	133.403	134.608	136.046	141.846	141.626	142.602	138.709
WBGene00003099	lys-10	7.19365	6.50299	6.87644	6.38009	7.58291	7.69907	7.36602	6.47473
WBGene00003102	mab-5	1.23004	1.32581	1.35953	1.28006	1.21085	1.34194	0.889379	1.35858
WBGene00003104	mab-7	1.20957	0.940405	0.886396	1.25696	0.822752	0.685881	0.724656	1.37289
WBGene00003107	mab-10	3.64714	4.3235	3.80285	4.16534	3.82829	3.65213	3.56624	3.81574
WBGene00003111	mab-20	32.3779	34.5233	32.4353	34.1198	30.0065	34.6334	32.025	35.1508
WBGene00003112	mab-21	4.13081	4.99873	4.63059	4.26664	4.35071	4.56387	4.45699	4.37421
WBGene00003119	mac-1	27.6252	27.1755	26.9874	27.1177	26.7837	26.2911	28.1048	28.2358
WBGene00003123	mag-1	199.713	202.824	197.281	216.53	198.236	190.052	176.689	195.366
WBGene00003124	mai-1	8.22292	7.40951	8.26252	8.34687	6.99022	7.11482	7.29883	7.89676
WBGene00003129	map-1	48.4225	47.8912	50.4423	48.3994	48.9113	47.8798	46.3748	50.7708
WBGene00003130	map-2	114.116	112.446	105.808	109.657	110.472	117.069	118.168	119.055
WBGene00003132	mat-1	75.8324	79.4453	78.0525	77.4843	77.8764	76.6302	79.0865	78.5429
WBGene00003133	mat-2	38.2034	35.8111	37.7026	36.6333	39.1933	39.3588	38.7146	38.599
WBGene00003134	mat-3	41.0557	40.7157	41.3675	39.2359	41.9659	40.1297	43.2586	41.7
WBGene00003136	mau-2	38.8863	41.1766	41.0203	38.4978	41.3544	41.4934	41.3811	40.7237
WBGene00003142	mau-8	51.0398	49.4306	48.4566	44.9989	47.6239	50.0817	47.405	45.2484
WBGene00003143	max-1	4.74775	5.02015	4.40244	4.18745	4.20845	4.47281	4.03855	4.0887
WBGene00003144	max-2	81.8411	82.3858	84.4901	78.286	86.5414	85.0404	87.7313	87.3007
WBGene00003148	mbf-1	100.2	99.8352	96.7431	101.691	95.5288	93.7729	100.127	100.94
WBGene00003149	mbk-1	21.4952	21.246	20.5781	21.6072	20.1882	19.7929	20.4151	20.9514
WBGene00003150	mbk-2	238.775	257.848	268.984	177.029	203.625	266.331	289.23	256.948
WBGene00003151	mca-1	41.0638	41.3672	40.6441	41.1471	42.2924	42.6012	43.5855	43.5689
WBGene00003153	mca-3	77.6287	79.1144	66.5155	80.5025	68.6143	78.6247	82.8507	81.5606
WBGene00003154	mcm-2	137.328	138.66	142.468	139.183	138.675	141.758	149.314	150.446
WBGene00003155	mcm-3	157.054	160.613	159.611	159.567	160.011	164.86	162.804	164.626
WBGene00003156	mcm-4	114.368	116.612	116.048	110.167	116.007	118.46	116.305	118.05
WBGene00003157	mcm-5	175.468	176.935	173.689	162.405	174.347	175.939	175.109	176.11
WBGene00003158	mcm-6	139.947	148.39	147.849	146.522	147.185	148.068	148.116	147.303
WBGene00003159	mcm-7	267.438	267.266	263.458	264.965	272.044	272.153	283.576	281.741
WBGene00003160	mdf-1	66.7332	70.0115	68.5866	68.0107	66.7071	69.2155	70.2781	69.0842
WBGene00003161	mdf-2	124.038	116.882	122.958	124.053	122.058	119.732	126.617	131.074
WBGene00003162	mdh-2	298.129	295.313	288.137	316.953	294.628	294.564	275.243	301.28
WBGene00003163	mdl-1	34.566	35.604	35.1707	36.3289	34.075	33.9694	38.9664	37.6036
WBGene00003164	mdt-6	91.6652	92.3676	90.6017	84.9749	89.94	82.1969	90.7463	90.6149
WBGene00003165	mec-1	0.376864	0.509177	0.34649	0.419614	0.370068	0.463721	0.400749	0.456203
WBGene00003166	mec-2	0.932269	0.345673	0.151664	0.418162	0.44345	0.390528	0.573343	0.893777
WBGene00003167	mec-3	0.547613	0.671373	0.304023	0.77406	0.633189	0.338853	0.466223	0.654786
WBGene00003169	mec-5	4.3922	4.45149	3.90985	4.26462	4.54221	5.35035	4.4889	4.57288
WBGene00003170	mec-6	3.3055	2.29168	3.63614	2.84832	3.2435	2.54837	2.24781	2.65764
WBGene00003171	mec-7	7.83483	7.29493	6.54416	6.92848	6.82693	6.62619	7.10464	7.17836
WBGene00003172	mec-8	31.1198	32.302	30.0465	31.594	29.6634	28.3036	29.7033	30.6562
WBGene00003173	mec-9	0.249232	0.469073	0.203021	0.335452	0.491708	0.344498	0.250614	0.304025
WBGene00003174	mec-10	0.351876	0.252931	0.390716	0.412107	0.377543	0.286547	0.378049	0.580097
WBGene00003175	mec-12	8.33706	8.89259	7.93814	8.56115	8.1614	8.38301	7.53301	8.92735
WBGene00003177	mec-15	63.2124	66.7041	65.337	59.7064	63.6818	65.27	65.6675	66.185
WBGene00003178	mec-17	4.27631	4.41764	4.07565	3.72692	4.33356	4.1335	4.01821	3.93474
WBGene00003179	mec-18	0.415765	0.480161	0.327587	0.389623	0.466798	0.432371	0.383113	0.413612
WBGene00003182	mef-2	8.44623	7.97488	8.47617	7.08932	7.774	7.70843	7.923	7.07227
WBGene00003183	mei-1	100.067	99.3682	101.481	94.2051	97.8926	96.8807	96.7981	99.468
WBGene00003184	mei-2	191.159	187.614	184.288	179.876	188.171	185.952	185.111	182.315
WBGene00003185	mek-1	81.256	80.9089	82.3993	82.6251	75.8541	77.2971	76.274	81.8074
WBGene00003186	mek-2	45.8881	45.1285	44.5399	44.6195	43.3341	45.1196	41.0651	40.0782
WBGene00003196	mel-11	52.3845	53.7977	52.8262	53.6507	54.9885	53.453	56.1775	54.5965
WBGene00003209	mel-26	194.205	201.346	193.539	190.605	197.625	196.314	202.061	196.058
WBGene00003210	mel-28	52.7078	53.8348	53.3541	54.2013	53.0663	53.3994	57.1101	53.4595
WBGene00003214	mel-32	222.007	221.013	220.14	222.22	215.811	219.984	229.006	215.279
WBGene00003216	memi-1	55.7511	54.8725	54.7738	54.452	56.5049	53.5754	54.5711	53.6074
WBGene00003218	mep-1	86.8526	86.8733	85.9325	88.0722	85.1609	88.89	87.002	85.5985
WBGene00003219	mes-1	11.6311	11.1945	11.5153	12.1241	11.198	11.1796	11.7503	11.8063
WBGene00003220	mes-2	39.6798	39.912	38.9196	37.9474	38.3809	39.18	41.0154	42.0103
WBGene00003221	mes-3	55.7907	57.9846	57.4406	52.6637	59.3724	59.3221	60.9507	57.4535
WBGene00003222	mes-4	60.1284	58.6834	59.6338	56.5851	60.1151	62.4144	64.0362	60.5744
WBGene00003224	mes-6	65.2066	64.4342	67.7328	66.5208	68.7286	66.4787	67.0215	66.2093
WBGene00003225	mev-1	100.845	103.291	102.248	92.0434	99.5914	96.6354	99.8862	97.0165
WBGene00003228	mex-1	197.062	192.143	189.271	191.133	192.168	185.532	201.538	203.905
WBGene00003229	mex-3	291.641	296.555	271.999	304.062	268.552	284.434	291.693	294.574
WBGene00003230	mex-5	467.905	470.049	466.304	490.565	465.824	464.788	466.63	467.448
WBGene00003231	mex-6	301.49	301.543	306.929	310.012	301.451	301.398	316.532	306.822
WBGene00003233	mgl-2	1.66453	1.82414	1.68393	1.62129	2.08215	1.90145	1.97748	1.8595
WBGene00003234	mif-1	37.4212	33.3097	34.1944	34.5689	29.2835	34.127	31.6578	35.6292
WBGene00003235	mif-2	28.0979	31.6397	29.5785	32.0093	32.0024	28.3128	28.535	31.3844
WBGene00003236	mif-3	45.0029	40.6233	44.599	45.9458	44.1391	43.3789	42.9517	37.1007
WBGene00003237	mif-4	1.11235	1.27942	1.85752	1.14046	0.915699	1.77621	0.803886	0.864689
WBGene00003238	mig-1	5.5068	6.67997	5.86029	6.29605	6.79716	6.50842	6.61026	6.39883
WBGene00003239	mig-2	33.0313	33.9726	33.6694	31.8421	32.6333	30.092	34.3582	30.8652
WBGene00003241	mig-5	66.9349	65.2572	64.8317	67.4756	66.6825	64.8034	67.7111	67.3864
WBGene00003242	mig-6	9.14241	9.12133	9.31113	9.24336	10.0007	10.2115	11.3079	10.1474
WBGene00003243	mig-10	26.9353	28.9845	25.3861	25.2393	24.9494	25.937	25.335	24.7046
WBGene00003245	mig-13	4.70321	5.86459	5.2066	5.69588	5.96506	5.69469	5.56667	6.54962
WBGene00003246	mig-14	40.4482	38.1745	40.174	39.1769	42.2615	41.7978	41.2648	39.5039
WBGene00003247	mig-15	22.5652	22.1897	21.4691	22.3734	20.4935	20.6009	20.539	21.2938
WBGene00003248	mig-17	2.48158	2.38781	2.3384	2.1912	2.59051	2.60704	2.86655	3.03498
WBGene00003249	mig-18	2.97982	2.9359	2.81181	2.48625	2.53596	2.88143	3.10103	2.97765
WBGene00003252	mig-21	0.755372	0.987425	1.25648	1.10009	1.55551	1.29198	1.10018	1.22792
WBGene00003253	mig-22	50.5438	51.0149	51.033	51.0587	49.9192	52.401	53.0092	52.8265
WBGene00003254	mig-23	13.5218	12.9157	12.1592	12.9895	12.4679	11.8656	12.0677	11.9492
WBGene00003258	cogc-1	26.2346	26.6809	26.1873	25.825	25.6263	26.8753	26.6374	28.1221
WBGene00003264	mir-36	0.192309	0.107374	0.319747	0	0.178529	0.095838	0	0
WBGene00003273	mir-45	0.30116	0.141716	0.283712	0.385675	0.242591	0.284448	0.404144	0.147238
WBGene00003290	mir-62	0.344072	0.161012	0.017121	0.129215	0.156849	0.391797	0.306742	0.152328
WBGene00003308	mir-80	0.439269	0	0.182386	0.212615	0.181111	0.42007	0.612	0.11054
WBGene00003309	mir-81	0	0.564426	0.291938	0.077434	0	0	0.207832	0.091116
WBGene00003310	mir-82	0.142978	0	0	0.206228	0.010247	0.01028	0.284657	0.391721
WBGene00003314	mir-86	0.318998	0.171287	0.255138	0.11314	0.328039	0.015989	0.273839	0.198824
WBGene00003316	C32E12.6	0.142544	0.283432	0.197365	0.283487	0	0.07432	0.520292	0.142539
WBGene00003324	mir-231	0.121359	0.48594	0.088914	0.276708	0.264121	0.334802	0.571633	0.435146
WBGene00003331	mir-238	0.839682	0.396719	0.310861	1.27425	0.5511	1.0494	0.87715	0.924213
WBGene00003333	mir-239.2	0.954147	0.380111	0.761437	0.354918	1.17812	0.924831	1.24747	0.353966
WBGene00003363	mir-270	0.285146	0.409361	0.191263	0.730878	0.02242	0.375223	0.376396	0.319743
WBGene00003367	mix-1	52.6329	52.7138	54.1689	50.2941	54.5473	54.0795	55.918	54.9155
WBGene00003368	mkk-4	9.96983	9.73716	9.79729	9.84025	9.41366	10.1412	10.6321	10.1261
WBGene00003369	mlc-1	73.1703	69.7123	73.364	72.9182	71.3895	71.4595	69.7426	70.8953
WBGene00003370	mlc-2	185.57	181.446	186.75	193.303	172.524	181.292	179.841	169.48
WBGene00003371	mlc-3	75.4736	77.7739	66.0954	82.6913	76.0336	77.6675	80.9812	75.0662
WBGene00003372	mlc-4	223.25	236.327	228.673	247.501	230.893	235.162	239.457	223.971
WBGene00003373	mlh-1	50.0534	50.7788	50.9492	48.8792	50.754	51.8244	53.1665	50.9439
WBGene00003374	mlk-1	8.74722	9.16692	8.20484	8.37416	8.54364	8.33226	9.42978	8.76047
WBGene00003375	mlp-1	23.9063	24.7112	26.4426	24.6984	25.5512	26.8425	24.2802	26.0737
WBGene00003377	mls-2	8.38694	8.06571	8.88268	8.79142	7.80255	7.53768	7.7254	7.43455
WBGene00003378	mml-1	17.6207	17.4743	17.6297	16.6826	17.7747	16.9992	17.4252	17.8633
WBGene00003380	mnm-2	0.867094	0.940512	1.06035	0.903913	0.621063	0.801857	0.680579	0.75387
WBGene00003384	moc-1	12.826	13.6555	13.5793	13.1885	13.4392	13.4791	13.527	13.6897
WBGene00003385	moc-2	10.198	10.618	8.5868	8.69398	9.01577	9.85694	9.62664	8.89769
WBGene00003386	mod-1	0.923395	0.890272	1.09811	0.826321	0.662225	0.709365	0.75833	0.934305
WBGene00003387	mod-5	0.938067	1.06967	1.08035	0.800477	0.909113	0.926852	0.977211	0.955367
WBGene00003388	moe-3	8.79717	8.74054	8.48304	8.57479	8.91136	9.13689	8.01924	7.75038
WBGene00003389	mog-1	51.1198	48.8298	49.007	48.0059	50.043	48.954	50.8583	52.1766
WBGene00003390	mog-2	79.1205	79.2051	80.645	75.1188	81.9838	77.7052	75.1755	77.8401
WBGene00003391	mog-3	79.9102	83.2878	85.1145	77.225	82.5026	82.496	84.2171	87.5579
WBGene00003392	mog-4	30.1318	29.1696	30.2516	29.0285	29.536	29.642	30.6244	31.1735
WBGene00003393	mog-5	47.0698	49.5821	50.5654	49.3343	48.0774	50.4038	52.5175	50.342
WBGene00003394	mom-1	4.68313	4.85155	4.77214	4.6825	5.13235	4.82165	4.70749	5.19665
WBGene00003395	mom-2	133.04	130.525	132.07	124.698	124.779	125.039	124.868	127.902
WBGene00003396	mom-4	53.4878	52.5658	51.7008	50.8262	55.3266	51.5652	53.8954	52.3159
WBGene00003397	mom-5	120.798	119.044	114.792	114.51	118.549	120.655	121.932	124.482
WBGene00003400	dapk-1	5.97303	6.14679	5.85496	5.86903	5.90452	5.99033	6.52345	6.27254
WBGene00003401	mpk-1	102.055	102.884	102.02	104.999	103.577	105.922	109.057	107.658
WBGene00003402	mpk-2	1.8434	1.73525	1.53932	1.90064	1.8591	1.76256	2.14424	1.77555
WBGene00003404	mpz-1	2.0919	2.18998	2.4996	1.85329	2.01306	2.24052	1.98998	2.04547
WBGene00003405	mre-11	75.2635	75.9766	77.4768	72.957	77.4572	77.0607	77.9202	77.4105
WBGene00003406	mrg-1	162.694	171.119	163.547	171.927	166.728	169.526	174.7	164.472
WBGene00003407	mrp-1	7.81797	7.29121	7.14804	7.76362	7.25751	7.61615	7.90784	7.36098
WBGene00003408	mrp-2	7.07891	7.38948	7.22962	7.79369	7.04994	7.12313	7.33718	7.04507
WBGene00003409	mrp-3	2.69238	2.54503	2.82326	2.47509	2.33833	2.54335	2.86513	2.46866
WBGene00003410	mrp-4	56.8025	55.4807	56.4884	55.9845	54.2838	53.1455	57.8318	56.6005
WBGene00003411	mrp-5	33.3491	34.5624	32.8538	33.7149	33.9961	33.4486	34.6811	34.6639
WBGene00003412	mrp-6	2.92231	2.96173	3.0518	2.97094	2.9237	2.81886	2.93118	2.92392
WBGene00003413	mrp-7	37.976	38.7545	39.0052	38.0898	38.4283	39.7596	41.4284	39.9331
WBGene00003414	mrp-8	2.33384	2.27472	2.19361	2.46076	2.60073	2.27649	2.60926	2.6069
WBGene00003415	mars-1	87.8048	88.7758	84.8743	85.8813	89.0844	85.5168	90.7226	87.6965
WBGene00003417	mrt-2	22.762	22.9518	20.2711	20.9092	20.3541	20.7614	21.7002	22.1844
WBGene00003418	msh-2	52.2547	50.9711	53.0049	50.0556	51.8974	52.5733	52.5739	54.1514
WBGene00003420	-	2.8054	2.80488	3.52337	2.62493	2.27728	2.75973	2.88775	2.40088
WBGene00003421	msh-5	15.6869	15.289	15.7173	15.602	15.0749	14.915	15.6294	15.125
WBGene00003422	msh-6	60.6758	57.3654	60.2644	57.2797	59.9146	60.0956	62.0872	63.2094
WBGene00003423	msi-1	24.8277	27.2826	25.4862	27.0486	26.333	26.8479	28.4196	26.6672
WBGene00003424	msp-3	1.46033	1.51164	2.54196	2.82195	1.34226	2.41416	2.73569	2.75316
WBGene00003425	msp-10	0.586139	0.855142	0.60974	1.02543	0.707263	0.764163	0.708928	0.486043
WBGene00003426	msp-19	3.69019	4.93534	5.73114	4.6277	5.13757	6.13153	6.82179	4.54455
WBGene00003429	msp-31	2.57582	5.98418	4.79577	5.31427	4.39101	5.09207	6.02824	4.18523
WBGene00003431	msp-33	2.86573	3.78832	3.08759	3.30919	3.81417	3.78891	5.75037	4.12213
WBGene00003432	msp-36	4.77189	5.52176	5.29892	4.44167	6.13188	7.79631	6.85221	5.32294
WBGene00003434	msp-38	1.14592	1.23411	1.53456	1.42297	0.785759	1.40554	2.06049	1.00891
WBGene00003435	msp-40	3.72619	5.18924	4.56895	5.19874	4.90573	6.14446	6.91565	5.11841
WBGene00003438	msp-45	1.73874	2.7893	3.45294	3.83962	1.87103	4.42213	3.47285	3.03378
WBGene00003442	msp-49	1.6812	2.08441	2.63542	2.11582	1.68615	2.40377	2.77353	1.77134
WBGene00003443	msp-50	2.03608	2.48999	2.08647	2.12874	1.44765	3.33524	2.83808	2.28619
WBGene00003444	msp-51	3.61223	4.94677	4.3606	3.6761	4.18801	4.87951	4.14286	3.21864
WBGene00003445	-	0.453982	0	0.441474	0.548934	0.392412	0.430574	0.542646	0.553311
WBGene00003446	msp-53	3.38542	5.2756	5.59113	5.09686	4.74044	4.96149	6.22004	5.70639
WBGene00003448	msp-55	2.23022	1.75152	1.83711	2.53182	1.99897	1.75535	2.8737	1.40498
WBGene00003449	msp-56	3.04762	4.97762	3.65523	3.91677	3.85656	4.24556	5.69194	3.77715
WBGene00003450	msp-57	4.68243	7.98075	7.67021	5.87756	5.80649	6.23386	6.7795	5.13029
WBGene00003452	msp-59	2.38056	2.76752	3.19139	3.53067	3.27061	3.06333	3.66094	3.10505
WBGene00003457	msp-64	1.92843	1.46588	1.91063	3.43765	1.7161	2.49392	3.35191	2.63994
WBGene00003458	msp-65	2.20201	2.94061	3.08463	2.69313	2.2885	1.96865	4.13248	2.45657
WBGene00003460	-	0.404939	0.241481	0.326763	0.453438	1.05222	0.469504	0.312209	0.34571
WBGene00003463	msp-76	3.76517	4.67515	5.65467	5.03485	3.74687	5.19668	6.571	4.51114
WBGene00003464	msp-77	2.30706	3.57316	4.13267	4.02825	2.37022	4.23369	3.53295	3.25501
WBGene00003465	msp-78	1.3486	1.75115	1.92245	2.36571	1.63956	2.4468	2.01931	2.05679
WBGene00003466	msp-79	0.603957	1.11048	1.35576	1.82938	1.40919	2.04543	1.41904	0.527469
WBGene00003467	msp-81	4.04506	6.83817	5.17332	5.51729	3.70694	5.33504	7.27811	3.42279
WBGene00003468	msp-113	1.41765	1.91649	1.51055	1.66438	2.06035	1.54687	1.96366	1.25316
WBGene00003469	msp-142	0.836704	1.60575	1.51055	1.59831	1.66211	1.9564	1.15267	1.06385
WBGene00003470	msp-152	2.73469	4.01197	3.05656	2.7197	3.40557	4.19696	5.74777	3.65516
WBGene00003471	mtd-1	0.829388	0.760451	0.991913	0.834228	0.760491	0.837204	0.85201	0.865451
WBGene00003472	mtk-1	31.7861	31.9594	31.6241	31.2504	32.959	31.3901	32.9716	30.9437
WBGene00003473	mtl-1	95.312	99.7844	89.0986	107.672	118.835	104.23	114.272	115.956
WBGene00003474	mtl-2	40.9163	37.034	43.0437	40.4565	43.151	41.4288	40.3558	38.2806
WBGene00003475	mtm-1	22.7359	24.3867	23.4594	23.5567	23.2436	23.549	24.2966	23.7558
WBGene00003476	mtm-3	113.517	113.766	116.479	113.617	112.811	119.115	121.369	119.378
WBGene00003477	mtm-5	8.86155	9.08624	8.59789	8.6617	8.19394	8.80723	8.59567	8.12457
WBGene00003478	mtm-6	46.1454	47.4438	43.7823	45.0608	45.3045	44.622	47.8182	46.0223
WBGene00003479	mtm-9	43.7668	42.631	40.4886	43.6735	41.8557	42.204	41.2919	42.1218
WBGene00003480	klf-3	4.95385	6.20661	6.52928	5.96396	5.28643	6.1931	5.44304	4.98992
WBGene00003482	mua-3	2.3766	2.27681	2.52586	2.37616	2.55661	2.19637	2.58954	2.69699
WBGene00003485	mua-6	14.6943	15.4095	14.6917	15.7419	17.4049	18.8244	19.4109	18.4955
WBGene00003495	mup-2	35.0062	34.8605	34.9355	39.5996	32.5796	35.1151	38.7686	34.5644
WBGene00003497	mup-4	6.87324	6.60768	6.805	7.03515	7.49334	7.88092	8.39259	7.9863
WBGene00003499	mut-2	75.226	72.7603	74.1546	72.7247	74.156	73.6186	75.5759	67.3101
WBGene00003504	mut-7	48.7422	49.467	48.6	46.6128	49.7867	49.9417	51.1248	49.1836
WBGene00003507	mut-14	26.9532	25.717	26.2881	26.4398	25.9617	24.8279	25.4755	25.9254
WBGene00003508	mut-16	62.7412	62.2931	63.3941	63.3985	63.0201	62.3766	67.0408	64.046
WBGene00003509	mxl-1	68.4669	68.4603	69.7613	72.9741	66.6308	72.5827	65.266	65.6231
WBGene00003510	mxl-2	71.3052	76.7559	74.3113	72.9272	73.1894	72.4976	75.393	77.2893
WBGene00003511	mxl-3	23.8883	24.1511	24.2812	21.9535	24.6403	24.7746	27.5496	22.4379
WBGene00003514	myo-2	3.4257	3.64819	3.43218	3.85044	3.50605	3.23294	3.97682	3.53773
WBGene00003515	myo-3	5.69637	5.65524	6.18552	5.63911	5.65039	5.90341	6.01911	5.59478
WBGene00003516	nab-1	9.15731	9.61121	9.24931	8.58545	9.23078	8.70798	8.84918	9.37002
WBGene00003517	nac-1	3.79387	3.84452	3.54633	3.83412	2.70849	3.86528	3.20035	3.57639
WBGene00003518	nac-2	28.474	31.1568	27.0376	28.4729	28.4901	28.7945	29.2275	27.7282
WBGene00003519	nac-3	3.98432	3.81193	3.67079	4.61089	3.54985	4.26106	4.42905	4.05505
WBGene00003522	nas-3	3.06101	2.16737	2.61091	2.30371	2.54735	2.56135	2.60372	2.51734
WBGene00003523	nas-4	0.455505	0.418253	0.686726	0.476059	0.49562	0.377974	0.477028	0.506804
WBGene00003524	nas-5	5.27364	5.05734	5.22406	4.78397	6.07379	5.15228	5.15637	5.01948
WBGene00003526	nas-7	1.08046	1.48765	1.36213	1.22907	1.19159	1.23831	1.11124	1.18899
WBGene00003527	nas-8	0.766258	0.53021	0.622084	0.596993	0.413988	0.420283	0.506125	0.61298
WBGene00003528	nas-9	4.67511	5.01	5.31532	5.60117	5.16848	5.00739	5.05337	5.05185
WBGene00003530	nas-11	37.4186	38.6647	35.7934	36.625	52.4418	47.0501	51.3984	52.4273
WBGene00003531	nas-12	0.393413	0.410729	0.513862	0.528214	0.526768	0.53604	0.292396	0.310912
WBGene00003532	nas-13	0.443986	0.541303	0.668175	0.796815	0.3986	0.341752	0.368073	0.342229
WBGene00003533	nas-14	0.568684	0.57782	0.496178	0.618299	0.82185	0.797271	0.612759	0.610821
WBGene00003534	nas-15	0.57095	0.270708	0.66918	0.87102	0.541487	0.496909	0.490355	0.451385
WBGene00003539	nas-20	31.8139	32.9238	32.4544	29.6135	32.2702	30.4114	30.8532	29.2698
WBGene00003540	nas-21	0.259688	0.347524	0.292818	0.318062	0.386835	0.544404	0.341189	0.498268
WBGene00003544	nas-25	0.360095	0.610991	0.544596	0.261207	0.676159	0.385329	0.257517	0.252751
WBGene00003545	nas-27	0.391622	0.2324	0.230352	0.453422	0.257584	0.599698	0.329182	0.322144
WBGene00003546	nas-28	0.624361	0.633057	0.592448	0.902932	0.787831	0.788761	0.842554	0.800432
WBGene00003548	nas-30	1.72549	2.28132	2.30496	1.94443	1.59386	1.74031	1.94554	2.32622
WBGene00003549	nas-31	0.967126	1.32572	1.05099	1.07273	1.58821	1.12305	1.62727	1.40086
WBGene00003550	nas-32	0.845962	0.820326	0.963132	0.859016	0.743469	1.02284	0.768645	0.727033
WBGene00003551	nas-33	0.628022	0.576786	0.67184	0.673004	0.579084	0.606002	0.708301	0.669542
WBGene00003552	nas-36	1.41757	1.15789	1.49588	1.42	1.23622	1.23501	1.59381	1.62365
WBGene00003553	nas-37	6.24903	5.15628	6.02013	5.63519	5.68686	5.3448	5.58246	5.37892
WBGene00003554	nas-38	0.367908	0.616674	0.376635	0.475977	0.334632	0.205852	0.207735	0.82916
WBGene00003555	nas-39	1.58965	1.48636	1.64463	1.53275	1.62196	1.62376	1.82381	1.66837
WBGene00003558	nca-2	0.741225	0.702488	0.761968	0.861172	0.757279	0.790751	0.889101	0.82315
WBGene00003559	ncl-1	70.6126	72.0021	70.974	71.5622	69.0712	71.4408	75.3716	69.911
WBGene00003561	ncr-1	5.57185	6.06642	5.82609	6.24862	5.38204	5.7722	5.77758	5.5829
WBGene00003562	ncr-2	0.557231	0.523652	0.3758	0.545975	0.430981	0.451584	0.422612	0.387083
WBGene00003563	ncs-1	0.189795	0.385523	0.21096	0.418553	0.340274	0.484302	0.449663	0.278903
WBGene00003564	ncs-2	86.8615	86.6693	84.5044	82.8099	80.2047	82.0707	79.8739	79.9923
WBGene00003565	ncs-3	1.86573	1.6041	1.97021	1.61333	1.73198	2.17862	1.90945	1.4603
WBGene00003566	ncx-1	5.51742	4.88168	6.07987	5.8658	6.34939	6.15404	6.39454	5.95749
WBGene00003567	ncx-2	4.43718	4.01597	3.87892	4.91576	3.9371	4.61901	4.37779	4.19075
WBGene00003568	ncx-3	12.922	12.6137	13.6658	12.6783	11.7076	13.1423	12.6215	12.2124
WBGene00003569	ncx-4	0.985215	1.02216	0.983141	0.716839	0.967901	1.05149	0.798087	1.27351
WBGene00003571	ncx-6	1.08772	0.761232	1.01181	1.06454	0.883603	1.15036	1.08945	1.15005
WBGene00003572	ncx-7	2.66005	2.78914	3.15528	2.75236	2.60201	2.6222	2.56021	2.67525
WBGene00003573	ncx-8	0.76719	0.937431	0.772798	0.76129	1.08143	0.758727	1.03524	1.05778
WBGene00003574	ncx-9	0.747092	0.622201	0.598375	0.496777	0.547005	0.365981	0.585076	0.593296
WBGene00003576	ndc-80	82.1089	82.1739	82.8994	82.3261	84.6278	81.6368	86.0766	83.8813
WBGene00003577	ndg-4	21.4492	20.8022	21.3556	19.5614	21.9122	22.449	22.4538	23.4597
[truncated: 15,107 more rows]

## Sheet: embryo _vs_untreated_down KEGG
	category	subcategory	ID	Description	GeneRatio	BgRatio	pvalue	p.adjust	qvalue	geneID	Count	RichFactor	FoldEnrichment
cel00062	Metabolism	Lipid metabolism	cel00062	Fatty acid elongation	6/47	26/2572	4.69e-06	0.000300371	0.000222314	CELE_Y105E8A.4/CELE_F11E6.5/CELE_F41H10.7/CELE_F41H10.8/CELE_C56G2.6/CELE_R09B5.6	6	0.230769	12.6285
cel01212	Metabolism	Global and overview maps	cel01212	Fatty acid metabolism	8/47	62/2572	1.08e-05	0.000346063	0.000256132	CELE_Y105E8A.4/CELE_F11E6.5/CELE_F41H10.7/CELE_F41H10.8/CELE_VZK822L.1/CELE_C56G2.6/CELE_W09B6.1/CELE_R09B5.6	8	0.129032	7.06108
cel01040	Metabolism	Lipid metabolism	cel01040	Biosynthesis of unsaturated fatty acids	5/47	22/2572	3.42e-05	0.000730465	0.000540641	CELE_F11E6.5/CELE_F41H10.7/CELE_F41H10.8/CELE_VZK822L.1/CELE_C56G2.6	5	0.227273	12.4371
cel03010	Genetic Information Processing	Translation	cel03010	Ribosome	9/47	127/2572	0.000362751	0.00490255	0.00362853	CELE_B0336.10/CELE_F28C6.7/CELE_C42C1.14/CELE_C09H10.2/CELE_Y48B6A.2/CELE_F53A3.3/CELE_T07A9.11/CELE_ZK1010.1/CELE_C37A2.7	9	0.0708661	3.87804
cel00053	Metabolism	Carbohydrate metabolism	cel00053	Ascorbate and aldarate metabolism	4/47	20/2572	0.000383012	0.00490255	0.00362853	CELE_T08B1.3/CELE_F29F11.1/CELE_M88.1/CELE_T07C5.1	4	0.2	10.9447
cel00650	Metabolism	Carbohydrate metabolism	cel00650	Butanoate metabolism	3/47	19/2572	0.00451479	0.0479445	0.0354852	CELE_Y105E8A.4/CELE_K03A1.5/CELE_R09B5.6	3	0.157895	8.64054
cel00040	Metabolism	Carbohydrate metabolism	cel00040	Pentose and glucuronate interconversions	3/47	20/2572	0.00524393	0.0479445	0.0354852	CELE_F29F11.1/CELE_M88.1/CELE_T07C5.1	3	0.15	8.20851
cel00830	Metabolism	Metabolism of cofactors and vitamins	cel00830	Retinol metabolism	3/47	22/2572	0.00690493	0.0552394	0.0408845	CELE_K12G11.3/CELE_M88.1/CELE_T07C5.1	3	0.136364	7.46228
cel01240	Metabolism	Global and overview maps	cel01240	Biosynthesis of cofactors	6/47	99/2572	0.00834026	0.0593085	0.0438961	CELE_T08B1.3/CELE_F29F11.1/CELE_C49F5.1/CELE_M88.1/CELE_T07C5.1/CELE_Y17G7B.10	6	0.0606061	3.31657
cel00330	Metabolism	Amino acid metabolism	cel00330	Arginine and proline metabolism	3/47	26/2572	0.0110771	0.0605731	0.044832	CELE_T08B1.3/CELE_K11C4.4/CELE_F44G3.2	3	0.115385	6.31424
cel00071	Metabolism	Lipid metabolism	cel00071	Fatty acid degradation	4/47	49/2572	0.0113655	0.0605731	0.044832	CELE_T08B1.3/CELE_Y105E8A.4/CELE_K12G11.3/CELE_R09B5.6	4	0.0816327	4.46722
cel00280	Metabolism	Amino acid metabolism	cel00280	Valine, leucine and isoleucine degradation	4/47	49/2572	0.0113655	0.0605731	0.044832	CELE_T08B1.3/CELE_Y105E8A.4/CELE_K03A1.5/CELE_R09B5.6	4	0.0816327	4.46722
cel00260	Metabolism	Amino acid metabolism	cel00260	Glycine, serine and threonine metabolism	3/47	27/2572	0.0123039	0.0605731	0.044832	CELE_F22B8.6/CELE_F08F3.4/CELE_R12C12.1	3	0.111111	6.08038
cel00620	Metabolism	Carbohydrate metabolism	cel00620	Pyruvate metabolism	3/47	32/2572	0.019578	0.0894994	0.0662413	CELE_T08B1.3/CELE_W09B6.1/CELE_K12G11.3	3	0.09375	5.13032
cel00380	Metabolism	Amino acid metabolism	cel00380	Tryptophan metabolism	3/47	35/2572	0.0248692	0.106109	0.0785344	CELE_T08B1.3/CELE_Y105E8A.4/CELE_R09B5.6	3	0.0857143	4.69058
cel00310	Metabolism	Amino acid metabolism	cel00310	Lysine degradation	3/47	37/2572	0.0287853	0.115141	0.0852195	CELE_T08B1.3/CELE_Y105E8A.4/CELE_R09B5.6	3	0.0810811	4.43703
cel00010	Metabolism	Carbohydrate metabolism	cel00010	Glycolysis / Gluconeogenesis	3/47	38/2572	0.0308596	0.116177	0.0859864	CELE_T08B1.3/CELE_K12G11.3/CELE_T05D4.1	3	0.0789474	4.32027
cel00270	Metabolism	Amino acid metabolism	cel00270	Cysteine and methionine metabolism	3/47	41/2572	0.0375445	0.133491	0.0988013	CELE_C49F5.1/CELE_F22B8.6/CELE_F42D1.2	3	0.0731707	4.00415
cel00980	Metabolism	Xenobiotics biodegradation and metabolism	cel00980	Metabolism of xenobiotics by cytochrome P450	3/47	43/2572	0.0423821	0.142761	0.105662	CELE_K12G11.3/CELE_M88.1/CELE_T07C5.1	3	0.0697674	3.81791
cel00860	Metabolism	Metabolism of cofactors and vitamins	cel00860	Porphyrin metabolism	2/47	20/2572	0.0503965	0.161269	0.11936	CELE_M88.1/CELE_T07C5.1	2	0.1	5.47234
cel00982	Metabolism	Xenobiotics biodegradation and metabolism	cel00982	Drug metabolism - cytochrome P450	3/47	48/2572	0.0557771	0.169987	0.125813	CELE_K12G11.3/CELE_M88.1/CELE_T07C5.1	3	0.0625	3.42021
cel00350	Metabolism	Amino acid metabolism	cel00350	Tyrosine metabolism	2/47	23/2572	0.064838	0.18862	0.139603	CELE_F42D1.2/CELE_K12G11.3	2	0.0869565	4.75856
cel00410	Metabolism	Metabolism of other amino acids	cel00410	beta-Alanine metabolism	2/47	25/2572	0.0751458	0.209101	0.154763	CELE_T08B1.3/CELE_Y105E8A.4	2	0.08	4.37787
cel02010	Environmental Information Processing	Membrane transport	cel02010	ABC transporters	2/47	28/2572	0.0915035	0.244009	0.180599	CELE_K08E7.9/CELE_T21E8.1	2	0.0714286	3.90881
cel00640	Metabolism	Carbohydrate metabolism	cel00640	Propanoate metabolism	2/47	30/2572	0.102938	0.263522	0.195041	CELE_Y105E8A.4/CELE_W09B6.1	2	0.0666667	3.64823
cel01230	Metabolism	Global and overview maps	cel01230	Biosynthesis of amino acids	3/47	67/2572	0.121906	0.300077	0.222097	CELE_C49F5.1/CELE_F22B8.6/CELE_T05D4.1	3	0.0447761	2.4503
cel00561	Metabolism	Lipid metabolism	cel00561	Glycerolipid metabolism	2/47	34/2572	0.126887	0.300768	0.222608	CELE_T08B1.3/CELE_T06E8.1	2	0.0588235	3.21902
cel00340	Metabolism	Amino acid metabolism	cel00340	Histidine metabolism	1/47	10/2572	0.168691	0.38558	0.28538	CELE_T08B1.3	1	0.1	5.47234
cel04213	Organismal Systems	Aging	cel04213	Longevity regulating pathway - multiple species	2/47	46/2572	0.204719	0.451794	0.334387	CELE_F44E5.4/CELE_F44E5.5	2	0.0434783	2.37928
cel00450	Metabolism	Metabolism of other amino acids	cel00450	Selenocompound metabolism	1/47	13/2572	0.213625	0.455734	0.337303	CELE_F22B8.6	1	0.0769231	4.20949
cel00770	Metabolism	Metabolism of cofactors and vitamins	cel00770	Pantothenate and CoA biosynthesis	1/47	15/2572	0.242252	0.489043	0.361956	CELE_T08B1.3	1	0.0666667	3.64823
cel00061	Metabolism	Lipid metabolism	cel00061	Fatty acid biosynthesis	1/47	16/2572	0.25618	0.489043	0.361956	CELE_W09B6.1	1	0.0625	3.42021
cel00900	Metabolism	Metabolism of terpenoids and polyketides	cel00900	Terpenoid backbone biosynthesis	1/47	17/2572	0.269857	0.489043	0.361956	CELE_C24A11.9	1	0.0588235	3.21902
cel04148	NA	NA	cel04148	Efferocytosis	2/47	56/2572	0.272898	0.489043	0.361956	CELE_K11C4.4/CELE_ZK6.7	2	0.0357143	1.95441
cel00051	Metabolism	Carbohydrate metabolism	cel00051	Fructose and mannose metabolism	1/47	18/2572	0.283288	0.489043	0.361956	CELE_T05D4.1	1	0.0555556	3.04019
cel00760	Metabolism	Metabolism of cofactors and vitamins	cel00760	Nicotinate and nicotinamide metabolism	1/47	18/2572	0.283288	0.489043	0.361956	CELE_Y17G7B.10	1	0.0555556	3.04019
cel00785	Metabolism	Metabolism of cofactors and vitamins	cel00785	Lipoic acid metabolism	1/47	18/2572	0.283288	0.489043	0.361956	CELE_R12C12.1	1	0.0555556	3.04019
cel01200	Metabolism	Global and overview maps	cel01200	Carbon metabolism	3/47	103/2572	0.290369	0.489043	0.361956	CELE_Y105E8A.4/CELE_T05D4.1/CELE_R12C12.1	3	0.0291262	1.59389
cel00983	Metabolism	Xenobiotics biodegradation and metabolism	cel00983	Drug metabolism - other enzymes	2/47	60/2572	0.300306	0.492811	0.364745	CELE_M88.1/CELE_T07C5.1	2	0.0333333	1.82411
cel00030	Metabolism	Carbohydrate metabolism	cel00030	Pentose phosphate pathway	1/47	20/2572	0.309429	0.495087	0.366429	CELE_T05D4.1	1	0.05	2.73617
cel04080	Environmental Information Processing	Signaling molecules and interaction	cel04080	Neuroactive ligand-receptor interaction	1/47	23/2572	0.3469	0.541502	0.400783	CELE_K07E3.8	1	0.0434783	2.37928
cel03020	Genetic Information Processing	Transcription	cel03020	RNA polymerase	1/47	26/2572	0.382378	0.582672	0.431254	CELE_C15H11.8	1	0.0384615	2.10475
cel01250	Metabolism	Global and overview maps	cel01250	Biosynthesis of nucleotide sugars	1/47	28/2572	0.404975	0.602754	0.446117	CELE_F29F11.1	1	0.0357143	1.95441
cel04010	Environmental Information Processing	Signal transduction	cel04010	MAPK signaling pathway	2/47	79/2572	0.426805	0.620807	0.459479	CELE_F44E5.4/CELE_F44E5.5	2	0.0253165	1.3854
cel00020	Metabolism	Carbohydrate metabolism	cel00020	Citrate cycle (TCA cycle)	1/47	33/2572	0.457987	0.637199	0.471611	CELE_D1005.1	1	0.030303	1.65828
cel00240	Metabolism	Nucleotide metabolism	cel00240	Pyrimidine metabolism	1/47	33/2572	0.457987	0.637199	0.471611	CELE_F08C6.6	1	0.030303	1.65828
cel00630	Metabolism	Carbohydrate metabolism	cel00630	Glyoxylate and dicarboxylate metabolism	1/47	35/2572	0.477871	0.650059	0.481129	CELE_R12C12.1	1	0.0285714	1.56353
cel00520	Metabolism	Carbohydrate metabolism	cel00520	Amino sugar and nucleotide sugar metabolism	1/47	36/2572	0.487544	0.650059	0.481129	CELE_F29F11.1	1	0.0277778	1.52009
cel01232	Metabolism	Global and overview maps	cel01232	Nucleotide metabolism	1/47	42/2572	0.542004	0.706899	0.523198	CELE_F08C6.6	1	0.0238095	1.30294
cel00190	Metabolism	Energy metabolism	cel00190	Oxidative phosphorylation	2/47	100/2572	0.552264	0.706899	0.523198	CELE_C16A3.5/CELE_F32D1.2	2	0.02	1.09447
cel04144	Cellular Processes	Transport and catabolism	cel04144	Endocytosis	2/47	108/2572	0.594926	0.743263	0.550113	CELE_F44E5.4/CELE_F44E5.5	2	0.0185185	1.0134
cel03040	Genetic Information Processing	Transcription	cel03040	Spliceosome	2/47	113/2572	0.620067	0.743263	0.550113	CELE_F44E5.4/CELE_F44E5.5	2	0.0176991	0.968556
cel04137	Cellular Processes	Transport and catabolism	cel04137	Mitophagy - animal	1/47	54/2572	0.634472	0.743263	0.550113	CELE_ZK1010.1	1	0.0185185	1.0134
cel00480	Metabolism	Metabolism of other amino acids	cel00480	Glutathione metabolism	1/47	55/2572	0.641295	0.743263	0.550113	CELE_K11C4.4	1	0.0181818	0.994971
cel00230	Metabolism	Nucleotide metabolism	cel00230	Purine metabolism	1/47	58/2572	0.661024	0.743263	0.550113	CELE_F08C6.6	1	0.0172414	0.943507
cel00564	Metabolism	Lipid metabolism	cel00564	Glycerophospholipid metabolism	1/47	58/2572	0.661024	0.743263	0.550113	CELE_T06E8.1	1	0.0172414	0.943507
cel04145	Cellular Processes	Transport and catabolism	cel04145	Phagosome	1/47	59/2572	0.667361	0.743263	0.550113	CELE_B0272.1	1	0.0169492	0.927515
cel03008	Genetic Information Processing	Translation	cel03008	Ribosome biogenesis in eukaryotes	1/47	60/2572	0.673582	0.743263	0.550113	CELE_T01C3.7	1	0.0166667	0.912057
cel04141	Genetic Information Processing	Folding, sorting and degradation	cel04141	Protein processing in endoplasmic reticulum	2/47	136/2572	0.720762	0.781844	0.578667	CELE_F44E5.4/CELE_F44E5.5	2	0.0147059	0.804756
cel04814	Cellular Processes	Cell motility	cel04814	Motor proteins	1/47	76/2572	0.758936	0.809531	0.59916	CELE_B0272.1	1	0.0131579	0.720045
cel04120	Genetic Information Processing	Folding, sorting and degradation	cel04120	Ubiquitin mediated proteolysis	1/47	87/2572	0.804505	0.834274	0.617472	CELE_ZK1010.1	1	0.0114943	0.629005
cel04212	Organismal Systems	Aging	cel04212	Longevity regulating pathway - worm	1/47	88/2572	0.808203	0.834274	0.617472	CELE_VZK822L.1	1	0.0113636	0.621857
cel04142	Cellular Processes	Transport and catabolism	cel04142	Lysosome	1/47	105/2572	0.861532	0.86417	0.6396	CELE_ZK6.7	1	0.00952381	0.521175
cel04140	Cellular Processes	Transport and catabolism	cel04140	Autophagy - animal	1/47	106/2572	0.86417	0.86417	0.6396	CELE_ZK1010.1	1	0.00943396	0.516259

## Sheet: embryo _vs_untreated_up KEGG
	category	subcategory	ID	Description	GeneRatio	BgRatio	pvalue	p.adjust	qvalue	geneID	Count	RichFactor	FoldEnrichment
cel04142	Cellular Processes	Transport and catabolism	cel04142	Lysosome	17/77	105/2572	4.33e-09	3.07e-07	2.23e-07	CELE_W09G10.4/CELE_W03G1.7/CELE_R12H7.2/CELE_F44C4.3/CELE_C25B8.3/CELE_F32B5.8/CELE_C28C12.7/CELE_Y38F2AL.4/CELE_F35H10.4/CELE_VW02B12L.1/CELE_F13D12.6/CELE_F27E5.1/CELE_Y16B4A.2/CELE_Y49E10.20/CELE_F41C3.5/CELE_F52E1.13/CELE_F55D10.1	17	0.161905	5.40804
cel00380	Metabolism	Amino acid metabolism	cel00380	Tryptophan metabolism	8/77	35/2572	5.48e-06	0.000194587	0.00014136	CELE_T05H4.13/CELE_F01F1.6/CELE_Y54G11A.5/CELE_C29F3.1/CELE_F01G10.3/CELE_ZK1058.6/CELE_B0222.9/CELE_C15H9.7	8	0.228571	7.63488
cel00630	Metabolism	Carbohydrate metabolism	cel00630	Glyoxylate and dicarboxylate metabolism	6/77	35/2572	0.000480899	0.0072655	0.00527813	CELE_Y54G11A.5/CELE_C05E4.9/CELE_Y105C5B.28/CELE_F27D9.5/CELE_F44E7.2/CELE_F52E4.1	6	0.171429	5.72616
cel00071	Metabolism	Lipid metabolism	cel00071	Fatty acid degradation	7/77	49/2572	0.000511655	0.0072655	0.00527813	CELE_T05H4.13/CELE_F01F1.6/CELE_C29F3.1/CELE_F01G10.3/CELE_C48B4.1/CELE_Y46G5A.17/CELE_F58F9.7	7	0.142857	4.7718
cel00280	Metabolism	Amino acid metabolism	cel00280	Valine, leucine and isoleucine degradation	7/77	49/2572	0.000511655	0.0072655	0.00527813	CELE_T05H4.13/CELE_F01F1.6/CELE_C29F3.1/CELE_F01G10.3/CELE_B0222.9/CELE_F27D9.5/CELE_F52E4.1	7	0.142857	4.7718
cel00410	Metabolism	Metabolism of other amino acids	cel00410	beta-Alanine metabolism	5/77	25/2572	0.000701309	0.00829882	0.0060288	CELE_T05H4.13/CELE_F01F1.6/CELE_C29F3.1/CELE_C48B4.1/CELE_F58F9.7	5	0.2	6.68052
cel00640	Metabolism	Carbohydrate metabolism	cel00640	Propanoate metabolism	5/77	30/2572	0.00167301	0.0169692	0.0123275	CELE_C29F3.1/CELE_C48B4.1/CELE_F27D9.5/CELE_F52E4.1/CELE_F58F9.7	5	0.166667	5.5671
cel01212	Metabolism	Global and overview maps	cel01212	Fatty acid metabolism	7/77	62/2572	0.00214272	0.0177976	0.0129293	CELE_C29F3.1/CELE_F01G10.3/CELE_W06D12.3/CELE_C48B4.1/CELE_Y46G5A.17/CELE_Y57A10C.6/CELE_F58F9.7	7	0.112903	3.77126
cel00620	Metabolism	Carbohydrate metabolism	cel00620	Pyruvate metabolism	5/77	32/2572	0.00225604	0.0177976	0.0129293	CELE_T05H4.13/CELE_F01F1.6/CELE_C05E4.9/CELE_R11A5.4/CELE_W05G11.6	5	0.15625	5.21916
cel01040	Metabolism	Lipid metabolism	cel01040	Biosynthesis of unsaturated fatty acids	4/77	22/2572	0.00360549	0.025599	0.0185967	CELE_W06D12.3/CELE_C48B4.1/CELE_Y57A10C.6/CELE_F58F9.7	4	0.181818	6.0732
cel00310	Metabolism	Amino acid metabolism	cel00310	Lysine degradation	5/77	37/2572	0.00434499	0.027644	0.0200824	CELE_T05H4.13/CELE_F01F1.6/CELE_C29F3.1/CELE_F01G10.3/CELE_M05D6.7	5	0.135135	4.51386
cel00910	Metabolism	Energy metabolism	cel00910	Nitrogen metabolism	3/77	12/2572	0.00467223	0.027644	0.0200824	CELE_Y105C5B.28/CELE_W07E11.1/CELE_ZK1058.6	3	0.25	8.35065
cel01200	Metabolism	Global and overview maps	cel01200	Carbon metabolism	8/77	103/2572	0.0106896	0.0583818	0.0424123	CELE_Y54G11A.5/CELE_C05E4.9/CELE_C48B4.1/CELE_Y62E10A.13/CELE_F27D9.5/CELE_F44E7.2/CELE_F52E4.1/CELE_F58F9.7	8	0.0776699	2.59438
cel00250	Metabolism	Amino acid metabolism	cel00250	Alanine, aspartate and glutamate metabolism	4/77	31/2572	0.0126501	0.0641541	0.0466057	CELE_Y105C5B.28/CELE_F07A11.2/CELE_W07E11.1/CELE_M02D8.4	4	0.129032	4.31001
cel01230	Metabolism	Global and overview maps	cel01230	Biosynthesis of amino acids	6/77	67/2572	0.0138307	0.0654652	0.0475581	CELE_Y105C5B.28/CELE_C10C5.4/CELE_W07E11.1/CELE_Y62E10A.13/CELE_M02D8.4/CELE_ZK1127.10	6	0.0895522	2.99128
cel04146	Cellular Processes	Transport and catabolism	cel04146	Peroxisome	6/77	72/2572	0.0192442	0.0853961	0.0620372	CELE_Y54G11A.5/CELE_T02D1.5/CELE_C48B4.1/CELE_Y57A10C.6/CELE_ZK550.6/CELE_F58F9.7	6	0.0833333	2.78355
cel00010	Metabolism	Carbohydrate metabolism	cel00010	Glycolysis / Gluconeogenesis	4/77	38/2572	0.0253542	0.105891	0.0769262	CELE_T05H4.13/CELE_F01F1.6/CELE_R11A5.4/CELE_W05G11.6	4	0.105263	3.51606
cel00600	Metabolism	Lipid metabolism	cel00600	Sphingolipid metabolism	4/77	40/2572	0.0300159	0.118396	0.0860104	CELE_W03G1.7/CELE_C28C12.7/CELE_B0222.4/CELE_F27E5.1	4	0.1	3.34026
cel00340	Metabolism	Amino acid metabolism	cel00340	Histidine metabolism	2/77	10/2572	0.0340736	0.120961	0.087874	CELE_T05H4.13/CELE_F01F1.6	2	0.2	6.68052
cel00592	Metabolism	Lipid metabolism	cel00592	alpha-Linolenic acid metabolism	2/77	10/2572	0.0340736	0.120961	0.087874	CELE_C48B4.1/CELE_F58F9.7	2	0.2	6.68052
cel00430	Metabolism	Metabolism of other amino acids	cel00430	Taurine and hypotaurine metabolism	2/77	11/2572	0.0408498	0.138111	0.100333	CELE_Y39A1A.19/CELE_F56F10.3	2	0.181818	6.0732
cel00260	Metabolism	Amino acid metabolism	cel00260	Glycine, serine and threonine metabolism	3/77	27/2572	0.0450608	0.145423	0.105645	CELE_F01F1.6/CELE_Y62E10A.13/CELE_ZK1127.10	3	0.111111	3.7114
cel00220	Metabolism	Amino acid metabolism	cel00220	Arginine biosynthesis	2/77	17/2572	0.0900562	0.277999	0.201957	CELE_Y105C5B.28/CELE_C10C5.4	2	0.117647	3.92972
cel04068	Environmental Information Processing	Signal transduction	cel04068	FoxO signaling pathway	4/77	59/2572	0.0980913	0.282323	0.205097	CELE_Y54G11A.5/CELE_Y55D5A.5(daf-2)/CELE_R11A5.4/CELE_W05G11.6	4	0.0677966	2.26458
cel00760	Metabolism	Metabolism of cofactors and vitamins	cel00760	Nicotinate and nicotinamide metabolism	2/77	18/2572	0.0994095	0.282323	0.205097	CELE_C15H9.1/CELE_B0222.9	2	0.111111	3.7114
cel00650	Metabolism	Carbohydrate metabolism	cel00650	Butanoate metabolism	2/77	19/2572	0.109022	0.297715	0.216279	CELE_C29F3.1/CELE_F01G10.3	2	0.105263	3.51606
cel00053	Metabolism	Carbohydrate metabolism	cel00053	Ascorbate and aldarate metabolism	2/77	20/2572	0.118871	0.312586	0.227083	CELE_T05H4.13/CELE_F01F1.6	2	0.1	3.34026
cel00830	Metabolism	Metabolism of cofactors and vitamins	cel00830	Retinol metabolism	2/77	22/2572	0.139188	0.352941	0.256399	CELE_T02E1.5/CELE_B0222.9	2	0.0909091	3.0366
cel00350	Metabolism	Amino acid metabolism	cel00350	Tyrosine metabolism	2/77	23/2572	0.149615	0.366299	0.266103	CELE_B0222.9/CELE_C34G6.2	2	0.0869565	2.90457
cel00062	Metabolism	Lipid metabolism	cel00062	Fatty acid elongation	2/77	26/2572	0.181744	0.403245	0.292943	CELE_C29F3.1/CELE_F01G10.3	2	0.0769231	2.56943
cel00330	Metabolism	Amino acid metabolism	cel00330	Arginine and proline metabolism	2/77	26/2572	0.181744	0.403245	0.292943	CELE_T05H4.13/CELE_F01F1.6	2	0.0769231	2.56943
cel03410	Genetic Information Processing	Replication and repair	cel03410	Base excision repair	2/77	26/2572	0.181744	0.403245	0.292943	CELE_C54G10.2/CELE_F33H2.5	2	0.0769231	2.56943
cel02010	Environmental Information Processing	Membrane transport	cel02010	ABC transporters	2/77	28/2572	0.2037	0.438263	0.318382	CELE_C34G6.4/CELE_T02D1.5	2	0.0714286	2.3859
cel04148	NA	NA	cel04148	Efferocytosis	3/77	56/2572	0.234213	0.480773	0.349264	CELE_DY3.7/CELE_Y46G5A.17/CELE_R09B5.11	3	0.0535714	1.78942
cel00564	Metabolism	Lipid metabolism	cel00564	Glycerophospholipid metabolism	3/77	58/2572	0.2504	0.480773	0.349264	CELE_F47G4.3/CELE_K11H3.1/CELE_T01B11.2	3	0.0517241	1.72772
cel04145	Cellular Processes	Transport and catabolism	cel04145	Phagosome	3/77	59/2572	0.258559	0.480773	0.349264	CELE_Y38F2AL.4/CELE_F35H10.4/CELE_VW02B12L.1	3	0.0508475	1.69844
cel00020	Metabolism	Carbohydrate metabolism	cel00020	Citrate cycle (TCA cycle)	2/77	33/2572	0.259604	0.480773	0.349264	CELE_R11A5.4/CELE_W05G11.6	2	0.0606061	2.0244
cel00052	Metabolism	Carbohydrate metabolism	cel00052	Galactose metabolism	1/77	10/2572	0.262502	0.480773	0.349264	CELE_D2096.3	1	0.1	3.34026
cel04212	Organismal Systems	Aging	cel04212	Longevity regulating pathway - worm	4/77	88/2572	0.268726	0.480773	0.349264	CELE_Y54G11A.5/CELE_Y55D5A.5/CELE_W06D12.3/CELE_K11G9.6	4	0.0454545	1.5183
cel00561	Metabolism	Lipid metabolism	cel00561	Glycerolipid metabolism	2/77	34/2572	0.270858	0.480773	0.349264	CELE_T05H4.13/CELE_F01F1.6	2	0.0588235	1.96486
cel03030	Genetic Information Processing	Replication and repair	cel03030	DNA replication	2/77	35/2572	0.28211	0.488532	0.354901	CELE_C54G10.2/CELE_F33H2.5	2	0.0571429	1.90872
cel00450	Metabolism	Metabolism of other amino acids	cel00450	Selenocompound metabolism	1/77	13/2572	0.327044	0.550765	0.400111	CELE_ZK1127.10	1	0.0769231	2.56943
cel01240	Metabolism	Global and overview maps	cel01240	Biosynthesis of cofactors	4/77	99/2572	0.344201	0.550765	0.400111	CELE_T05H4.13/CELE_F32G8.6/CELE_T02E1.5/CELE_C15H9.7	4	0.040404	1.3496
cel00790	Metabolism	Metabolism of cofactors and vitamins	cel00790	Folate biosynthesis	1/77	14/2572	0.347293	0.550765	0.400111	CELE_F32G8.6	1	0.0714286	2.3859
cel00270	Metabolism	Amino acid metabolism	cel00270	Cysteine and methionine metabolism	2/77	41/2572	0.349077	0.550765	0.400111	CELE_F56F10.3/CELE_ZK1127.10	2	0.0487805	1.62939
cel00770	Metabolism	Metabolism of cofactors and vitamins	cel00770	Pantothenate and CoA biosynthesis	1/77	15/2572	0.366941	0.566365	0.411444	CELE_T05H4.13	1	0.0666667	2.22684
cel04213	Organismal Systems	Aging	cel04213	Longevity regulating pathway - multiple species	2/77	46/2572	0.403339	0.59093	0.42929	CELE_Y54G11A.5/CELE_Y55D5A.5	2	0.0434783	1.45229
cel00511	Metabolism	Glycan biosynthesis and metabolism	cel00511	Other glycan degradation	1/77	17/2572	0.404501	0.59093	0.42929	CELE_F55D10.1	1	0.0588235	1.96486
cel00500	Metabolism	Carbohydrate metabolism	cel00500	Starch and sucrose metabolism	1/77	18/2572	0.422447	0.59093	0.42929	CELE_D2096.3	1	0.0555556	1.8557
cel03430	Genetic Information Processing	Replication and repair	cel03430	Mismatch repair	1/77	18/2572	0.422447	0.59093	0.42929	CELE_C54G10.2	1	0.0555556	1.8557
cel00982	Metabolism	Xenobiotics biodegradation and metabolism	cel00982	Drug metabolism - cytochrome P450	2/77	48/2572	0.424471	0.59093	0.42929	CELE_Y39A1A.19/CELE_B0222.9	2	0.0416667	1.39177
cel04361	Organismal Systems	Development and regeneration	cel04361	Axon regeneration	3/77	81/2572	0.44014	0.596429	0.433284	CELE_Y55D5A.5/CELE_DY3.7/CELE_T14E8.1	3	0.037037	1.23713
cel03420	Genetic Information Processing	Replication and repair	cel03420	Nucleotide excision repair	2/77	50/2572	0.445222	0.596429	0.433284	CELE_C54G10.2/CELE_F33H2.5	2	0.04	1.3361
cel03250	Genetic Information Processing	Information processing in viruses	cel03250	Viral life cycle - HIV-1	1/77	26/2572	0.548056	0.720593	0.523485	CELE_ZK742.1	1	0.0384615	1.28472
cel01250	Metabolism	Global and overview maps	cel01250	Biosynthesis of nucleotide sugars	1/77	28/2572	0.574985	0.739376	0.53713	CELE_F07A11.2	1	0.0357143	1.19295
cel00190	Metabolism	Energy metabolism	cel00190	Oxidative phosphorylation	3/77	100/2572	0.58317	0.739376	0.53713	CELE_Y38F2AL.4/CELE_F35H10.4/CELE_VW02B12L.1	3	0.03	1.00208
cel01210	NA	NA	cel01210	2-Oxocarboxylic acid metabolism	1/77	31/2572	0.612435	0.762858	0.554189	CELE_C10C5.4	1	0.0322581	1.0775
cel04140	Cellular Processes	Transport and catabolism	cel04140	Autophagy - animal	3/77	106/2572	0.623429	0.763163	0.554411	CELE_R12H7.2/CELE_F44C4.3/CELE_C25B8.3	3	0.0283019	0.945357
cel03013	Genetic Information Processing	Translation	cel03013	Nucleocytoplasmic transport	2/77	73/2572	0.650436	0.777212	0.564616	CELE_ZK742.1/CELE_R07G3.3	2	0.0273973	0.91514
cel03040	Genetic Information Processing	Transcription	cel03040	Spliceosome	3/77	113/2572	0.667028	0.777212	0.564616	CELE_Y80D3A.2/CELE_C50C3.6/CELE_M03F8.3	3	0.0265487	0.886795
cel00520	Metabolism	Carbohydrate metabolism	cel00520	Amino sugar and nucleotide sugar metabolism	1/77	36/2572	0.667745	0.777212	0.564616	CELE_F07A11.2	1	0.0277778	0.92785
cel04010	Environmental Information Processing	Signal transduction	cel04010	MAPK signaling pathway	2/77	79/2572	0.693158	0.793778	0.576651	CELE_Y55D5A.5/CELE_T14E8.1	2	0.0253165	0.845635
cel03050	Genetic Information Processing	Folding, sorting and degradation	cel03050	Proteasome	1/77	40/2572	0.706319	0.79601	0.578273	CELE_C14C10.5	1	0.025	0.835065
cel04120	Genetic Information Processing	Folding, sorting and degradation	cel04120	Ubiquitin mediated proteolysis	2/77	87/2572	0.743434	0.824747	0.599149	CELE_F36A2.13/CELE_Y67D8C.5	2	0.0229885	0.767876
cel03018	Genetic Information Processing	Folding, sorting and degradation	cel03018	RNA degradation	1/77	47/2572	0.763475	0.833949	0.605834	CELE_F57B9.2	1	0.0212766	0.710694
cel04137	Cellular Processes	Transport and catabolism	cel04137	Mitophagy - animal	1/77	54/2572	0.809623	0.864128	0.627758	CELE_Y67D8C.5	1	0.0185185	0.618567
cel00480	Metabolism	Metabolism of other amino acids	cel00480	Glutathione metabolism	1/77	55/2572	0.815445	0.864128	0.627758	CELE_Y57A10A.23	1	0.0181818	0.60732
cel03008	Genetic Information Processing	Translation	cel03008	Ribosome biogenesis in eukaryotes	1/77	60/2572	0.842019	0.879167	0.638683	CELE_ZK742.1	1	0.0166667	0.55671
cel04020	Environmental Information Processing	Signal transduction	cel04020	Calcium signaling pathway	1/77	65/2572	0.864809	0.889876	0.646463	CELE_T14E8.1	1	0.0153846	0.513886
cel03015	Genetic Information Processing	Translation	cel03015	mRNA surveillance pathway	1/77	75/2572	0.901095	0.909969	0.66106	CELE_F25G6.2	1	0.0133333	0.445368
cel04150	Environmental Information Processing	Signal transduction	cel04150	mTOR signaling pathway	1/77	78/2572	0.909969	0.909969	0.66106	CELE_Y55D5A.5	1	0.0128205	0.428238
