# Supplementary material for: A germline-to-soma signal triggers an age-related decline of mitochondrial stress response
Source: Nat Commun. 2024 Oct 8;15:8723. doi: 10.1038/s41467-024-53064-0 (PMC11461804; doi:10.1038/s41467-024-53064-0)
Supplement: Supplementary file 4 — Supplementary Data 2 [file 41467_2024_53064_MOESM4_ESM.xlsx]

## Sheet: Possible germline to soma gene
Sequence name	Gene name	Wormbase ID	Predicted PiRNA（http://bigdata.ibp.ac.cn/piRBase/genome.php#）
F13B12.5	ins-1	WBGene00002084
ZK75.2	ins-2	WBGene00002085
ZK75.3	ins-3	WBGene00002086
ZK75.1	ins-4	WBGene00002087
ZK84.3	ins-5	WBGene00002088
ZK84.6	ins-6	WBGene00002089
ZK1251.2	ins-7	WBGene00002090	piR-cel-23710;piR-cel-19690;piR-cel-16059
ZK1251.11	ins-8	WBGene00002091	piR-cel-19690;piR-cel-16059;piR-cel-23346;piR-cel-15257
C06E2.8	ins-9	WBGene00002092	piR-cel-29768
T08G5.12	ins-10	WBGene00002093
C17C3.4	ins-11	WBGene00002094
C17C3.19	ins-12	WBGene00002095	piR-cel-17933;piR-cel-17933
C17C3.18	ins-13	WBGene00002096
F41G3.16	ins-14	WBGene00002097
F41G3.17	ins-15	WBGene00002098	piR-cel-20570;piR-cel-17640
Y39A3A.5	ins-16	WBGene00002099
F56F3.6	ins-17	WBGene00002100	piR-cel-19671;piR-cel-19088;piR-cel-16886;piR-cel-26906;piR-cel-27941
T28B8.2	ins-18	WBGene00002101
T10D4.13	ins-19	WBGene00002102
ZK84.7	ins-20	WBGene00002103
M04D8.1	ins-21	WBGene00002104
M04D8.2	ins-22	WBGene00002105
M04D8.3	ins-23	WBGene00002106
ZC334.3	ins-24	WBGene00002107
ZC334.8	ins-25	WBGene00002108	piR-cel-27318
ZC334.1	ins-26	WBGene00002109
ZC334.11	ins-27	WBGene00002110
ZC334.9	ins-28	WBGene00002111	piR-cel-19732;piR-cel-29627;piR-cel-10133
ZC334.10	ins-29	WBGene00002112	piR-cel-27318
ZC334.2	ins-30	WBGene00002113
T10D4.4	ins-31	WBGene00002114
Y8A9A.6	ins-32	WBGene00002115
W09C5.4	ins-33	WBGene00002116
F52B11.6	ins-34	WBGene00002117	piRNA biogenesis clusters
K02E2.4	ins-35	WBGene00002118
Y53H1A.4	ins-36	WBGene00002119
F08G2.6	ins-37	WBGene00002120	piR-cel-24692;piR-cel-27457
C17C3.20	ins-38	WBGene00002121	piR-cel-23567
F21E9.4	ins-39	WBGene00017668	piR-cel-15851
Y116F11B.1	dat-28	WBGene00000920
ZK1290.12	wrt-1	WBGene00006947
F52E4.6	wrt-2	WBGene00006948	piR-cel-20828;piR-cel-24703;piR-cel-23804
F38E11.7	wrt-3	WBGene00006949	piR-cel-24250;piRNA biogenesis clusters
ZK678.5	wrt-4	WBGene00006950
W03D2.5	wrt-5	WBGene00006951	piR-cel-27935;piR-cel-25900
ZK377.1	wrt-6	WBGene00006952
ZK1037.10	wrt-7	WBGene00006953
C29F3.2	wrt-8	WBGene00006954
B0344.2	wrt-9	WBGene00006955
ZK1290.8	wrt-10	WBGene00006956
R08B4.1	grd-1	WBGene00001690
F46B3.5	grd-2	WBGene00001691
W05E7.1	grd-3	WBGene00001692
T01B10.1	grd-4	WBGene00001693	piR-cel-28800
F41E6.2	grd-5	WBGene00001694	piRNA biogenesis clusters
T18H9.1	grd-6	WBGene00001695
F46H5.6	grd-7	WBGene00001696	piR-cel-23717
C37C3.4	grd-8	WBGene00001697
C04E6.6	grd-9	WBGene00001698
F09D12.1	grd-10	WBGene00001699
K02E2.2	grd-11	WBGene00001700	piR-cel-23687
F02D8.2	grd-12	WBGene00001701
W05E7.3	grd-13	WBGene00001702
T01B10.2	grd-14	WBGene00001703	piR-cel-28800
Y87G2A.15	grd-15	WBGene00001704
Y69A2AL.1	grd-16	WBGene00001705
Y102A5C.34	grd-17	WBGene00001706
C24G6.7	grl-1	WBGene00001710	piR-cel-19749;piR-cel-23930;piR-cel-20080;piR-cel-27358
T16G1.8	grl-2	WBGene00001711
K03B8.7	grl-3	WBGene00001712	piRNA biogenesis clusters
F42C5.7	grl-4	WBGene00001713
Y47D7A.5	grl-5	WBGene00001714
K10C2.5	grl-6	WBGene00001715
T02E9.2	grl-7	WBGene00001716
ZC487.5	grl-8	WBGene00001717
ZC487.4	grl-9	WBGene00001718
C26F1.5	grl-10	WBGene00001719	piR-cel-25797;piR-cel-23839;piR-cel-17541;piR-cel-21452;piR-cel-28177
ZK512.9	grl-11	WBGene00001720
F28A12.2	grl-12	WBGene00001721
F32D1.4	grl-13	WBGene00001722
T03D8.4	grl-14	WBGene00001723
Y75B8A.20	grl-15	WBGene00001724	piR-cel-24151
Y65B4BR.6	grl-16	WBGene00001725
C56A3.1	grl-17	WBGene00001726	piR-cel-26272
T05C3.4	grl-18	WBGene00001727	piR-cel-19991
R02D3.6	grl-19	WBGene00001728	piR-cel-23622
C23H5.9	grl-20	WBGene00001729
ZC168.5	grl-21	WBGene00001730	piR-cel-27505;piR-cel-22437;piR-cel-21094;piR-cel-17301;piR-cel-24971
W03A5.3	grl-22	WBGene00001731
E02A10.2	grl-23	WBGene00001732	piR-cel-18849
F11E6.2	grl-24	WBGene00001733	piRNA biogenesis clusters
ZK643.8	grl-25	WBGene00001734	piR-cel-27353
K02D7.6	grl-26	WBGene00001735
F40C5.3	grl-27	WBGene00001736
T24A6.15	grl-28	WBGene00001737
T24A6.18	grl-29	WBGene00001738
T24A6.3	grl-30	WBGene00001739	piR-cel-22229
T24A6.19	grl-31	WBGene00020755	piR-cel-22229
T24A6.21	grl-32	WBGene00044279	piR-cel-22229
W08D2.1	egl-20	WBGene00001188
E01A2.3	lin-44	WBGene00003029	piR-cel-27040;piR-cel-24176
K10B4.6	cwn-1	WBGene00000857
W01B6.1	cwn-2	WBGene00000858	piR-cel-19669
F38E1.7	mom-2	WBGene00003395	piR-cel-20461;piR-cel-18371;piR-cel-16951;piR-cel-19516
C12D12.1	C12D12.1	WBGene00015713
T10H4.12	cpr-3	WBGene00000783	piR-cel-24291
ZK6.10	dod-19	WBGene00022644	piR-cel-23414;piR-cel-23414
K08D8.5	K08D8.5	WBGene00010659
Y41D4B.16	hpo-6	WBGene00021518
F56D6.15	clec-69	WBGene00044642
F35C5.9	clec-66	WBGene00009397
T01D3.6	T01D3.6	WBGene00011330	piR-cel-24861;piR-cel-18098;piR-cel-27477;piR-cel-23628
F01D5.2	F01D5.2	WBGene00008493
T24B8.5	sysm-1	WBGene00011979
F08G5.6	irg-4	WBGene00008584	piR-cel-26138
K08D8.5	K08D8.5	WBGene00010659
F49F1.6	mul-1	WBGene00018646	piR-cel-21156
F49F1.7	F49F1.7	WBGene00018647	piR-cel-21156
F56D6.2	clec-67	WBGene00018971
Y22F5A.4	lys-1	WBGene00003090
Y22F5A.5	lys-2	WBGene00003091
K10D11.1	dod-17	WBGene00010745	piRNA biogenesis clusters
F55G11.8	F55G11.8	WBGene00010128	piR-cel-25705
M02F4.7	clec-265	WBGene00019738
C31A11.5	oac-6	WBGene00007833	piR-cel-22718
Y38E10A.5	clec-4	WBGene00012583
Y57G7A.1	Y57G7A.1	WBGene00021965
C17H12.8	C17H12.8	WBGene00015933	piRNA biogenesis clusters
C32H11.10	dod-21	WBGene00007873
C32H11.12	dod-24	WBGene00007875	piRNA biogenesis clusters
R11A8.5	pges-2	WBGene00011239	piR-cel-23012;piR-cel-17820;piR-cel-26881;piR-cel-17190;piR-cel-19753
B0365.6	clec-41	WBGene00007153
K09C8.1	pbo-4	WBGene00003943	piR-cel-25776
M88.1	ugt-62	WBGene00010904	piR-cel-19661;piR-cel-18885;piR-cel-26712;piR-cel-18052
C14F5.2	zig-3	WBGene00006980
F35C5.8	clec-65	WBGene00009396
C09C7.1	zig-4	WBGene00006981
F01D5.1	F01D5.1	WBGene00008492
ZK896.5	ZK896.5	WBGene00014136	piR-cel-13876;piR-cel-22263
T13C5.1	daf-9	WBGene00000905
T25F10.2	dbl-1	WBGene00000936
B0412.2	daf-7	WBGene00000903
C53D6.2	unc-129	WBGene00006852	piR-cel-25649;piR-cel-14941
F39G3.8	tig-2	WBGene00006570	piR-cel-27951;piR-cel-28039
Y46E12BL.1	tig-3	WBGene00021594
T07A9.6	daf-18	WBGene00000913	piR-cel-18439;piR-cel-24044;piR-cel-24996;piR-cel-20116
ZK792.2	inx-8	WBGene00002130
ZK792.3	inx-9	WBGene00002131
F07A5.1	inx-14	WBGene00002136	piR-cel-17483
Y47G6A.1	inx-21	WBGene00002143
F55G11.2	F55G11.2	WBGene00010123	piRNA biogenesis clusters
F22B5.3	cut-3	WBGene00009041	piR-cel-27346
C44H4.3	sym-1	WBGene00006366
F41G3.12	agr-1	WBGene00018304	piR-cel-22801
Y37A1B.7	Y37A1B.7	WBGene00012540	piRNA biogenesis clusters
C34E7.4	C34E7.4	WBGene00007934
F11E6.9	F11E6.9	WBGene00008712	piRNA biogenesis clusters
F52B11.3	noah-2	WBGene00009926	piRNA biogenesis clusters
F10F2.4	lron-5	WBGene00008656	piR-cel-22090
F40E10.1	hch-1	WBGene00001828
ZC15.8	pqn-94	WBGene00004173
REFERENCES：1、Calculli G, Lee HJ, Shen K, Pham U, Herholz M, Trifunovic A, Dillin A, Vilchez D. Systemic regulation of mitochondria by germline proteostasis prevents protein aggregation in the soma of C. elegans. Sci Adv. 2021 Jun 25;7(26):eabg3012. doi: 10.1126/sciadv.abg3012. PMID: 34172445; PMCID: PMC8232903. 2、Lee HJ, Noormohammadi A, Koyuncu S, Calculli G, Simic MS, Herholz M, Trifunovic A, V…

## Sheet: Screen of Cer retrotransposons 
Cer LTR Retrotransposon	Sequence name	Wormbase ID	Experiment 1		Experiment 2		Experiment 3
Treatment			Antimycin(L4)	Antimycin(Day3)	Antimycin(L4)	Antimycin(Day3)	Antimycin(L4)	Antimycin(Day3)
Cer1 retrotransposon	F44E2.2	WBGene00018416	ns	ns	ns	ns	ns	ns
Cer2 retrotransposon	R03D7.3	WBGene00014814	ns	ns	ns	ns	ns	ns
Cer2-1 retrotransposon	K08D10.1	WBGene00019528	ns	ns	ns	ns	ns	ns
Cer3 retrotransposon	F58H7.6	WBGene00019071	ns	ns	ns	ns	ns	ns
Cer3-1 retrotransposon	K09H9.4	WBGene00019596	ns	ns	ns	ns	ns	ns
Cer4 retrotransposon	T23E7.1	WBGene00020731	ns	ns	ns	ns	ns	ns
Cer5 retrotransposon	T03F1.4	WBGene00020186	ns	ns	ns	ns	ns	ns
Cer6 retrotransposon	Y102A5C.38	WBGene00050883	ns	ns	ns	ns	ns	ns
Cer7 retrotransposon	ZC132.1	WBGene00022520	ns	ns	ns	ns	ns	ns
Cer8 retrotransposon	ZK262.12	WBGene00014984	ns	ns	ns	ns	ns	ns
Cer9 retrotransposon	Y43F4A.2	WBGene00012797	ns	ns	ns	ns	ns	-
Cer10 retrotransposon	T23B12.10	WBGene00020724	ns	ns	ns	ns	ns	ns
Cer11 retrotransposon	T14G12.1	WBGene00020512	ns	ns	ns	ns	ns	ns
Cer12 retrotransposon	F21D9.7	WBGene00014739	ns	ns	ns	ns	ns	ns
Cer12-1 retrotransposon	F41G4.5	WBGene00018309	ns	ns	ns	ns	ns	ns
Cer13 retrotransposon	W03H1.T1	WBGene00023357	ns	ns	ns	ns	ns	ns
Cer14 retrotransposon	Y105C5B.22	WBGene00013660	ns	ns	ns	ns	ns	ns
Cer15 retrotransposon	F40D4.14	WBGene00014753	ns	ns	ns	ns	ns	ns
Cer15-1 retrotransposon	C52E2.8	WBGene00016887	ns	ns	ns	ns	ns	ns
Cer16 retrotransposon	R13D11.7	WBGene00020061	ns	ns	ns	ns	ns	ns
Cer16-1 retrotransposon	F20B4.2	WBGene00017622	ns	ns	ns	ns	ns	ns
Cer16-2 retrotransposon	ZC247.4	WBGene00013861	ns	ns	ns	ns	ns	ns
Cer17 retrotransposon	R52.2	WBGene00020074	ns	ns	ns	ns	ns	ns
Cer19 retrotransposon	R09H3.1	WBGene00019990	ns	ns	ns	ns	ns	ns
Cer20 retrotransposon	F41B5.6	WBGene00018263	ns	ns	ns	ns	ns	ns
SJ4100 (zcIs13[hsp-6p::gfp])
REFERENCES：1、Moore RS, Kaletsky R, Lesnik C, Cota V, Blackman E, Parsons LR, Gitai Z, Murphy CT. The role of the Cer1 transposon in horizontal transfer of transgenerational memory. Cell. 2021 Sep 2;184(18):4697-4712.e18. doi: 10.1016/j.cell.2021.07.022. Epub 2021 Aug 6. PMID: 34363756; PMCID: PMC8812995. 2、Ganko EW, Fielman KT, McDonald JF. Evolutionary history of Cer elements and their impact on…

## Sheet: Screen of gene in Sheet 1
Sequence name	Gene name	Wormbase ID	Experiment 1		Experiment 2		Experiment 3
Treatment			Antimycin(L4)	Antimycin(Day3)	Antimycin(L4)	Antimycin(Day3)	Antimycin(L4)	Antimycin(Day3)
ZK1251.2	ins-7	WBGene00002090	ns	ns	ns	ns	ns	ns
ZK1251.11	ins-8	WBGene00002091	ns	ns	ns	ns	ns	ns
C06E2.8	ins-9	WBGene00002092	ns	ns	ns	ns	ns	ns
C17C3.19	ins-12	WBGene00002095	ns	ns	ns	ns	ns	ns
F41G3.17	ins-15	WBGene00002098	ns	ns	ns	ns	ns	ns
F56F3.6	ins-17	WBGene00002100	ns	ns	ns	ns	ns	ns
ZC334.8	ins-25	WBGene00002108	ns	ns	ns	ns	ns	ns
ZC334.9	ins-28	WBGene00002111	ns	ns	ns	ns	ns	ns
ZC334.10	ins-29	WBGene00002112	ns	ns	ns	ns	ns	ns
F52B11.6	ins-34	WBGene00002117	ns	ns	ns	ns	ns	ns
F08G2.6	ins-37	WBGene00002120	ns	ns	ns	ns	ns	ns
C17C3.20	ins-38	WBGene00002121	ns	ns	ns	ns	ns	ns
F21E9.4	ins-39	WBGene00017668	ns	ns	ns	ns	ns	ns
E01A2.3	lin-44	WBGene00003029	ns	ns	ns	ns	ns	ns
W01B6.1	cwn-2	WBGene00000858	ns	ns	ns	ns	ns	ns
F38E1.7	mom-2	WBGene00003395	ns	ns	ns	ns	ns	ns
T10H4.12	cpr-3	WBGene00000783	ns	ns	ns	ns	ns	ns
ZK6.10	dod-19	WBGene00022644	ns	ns	ns	ns	ns	ns
ZK896.5	ZK896.5	WBGene00014136	ns	ns	ns	ns	ns	ns
T01D3.6	T01D3.6	WBGene00011330	ns	ns	ns	ns	ns	ns
F08G5.6	irg-4	WBGene00008584	ns	ns	ns	ns	ns	ns
F49F1.6	mul-1	WBGene00018646	ns	ns	ns	ns	ns	ns
F49F1.7	F49F1.7	WBGene00018647	ns	ns	ns	ns	ns	ns
K10D11.1	dod-17	WBGene00010745	ns	ns	ns	ns	ns	ns
F55G11.8	F55G11.8	WBGene00010128	ns	ns	ns	ns	ns	ns
R11A8.5	pges-2	WBGene00011239	ns	ns	ns	ns	ns	ns
C17H12.8	C17H12.8	WBGene00015933	ns	ns	ns	ns	ns	ns
C32H11.12	dod-24	WBGene00007875	ns	ns	ns	ns	ns	ns
K09C8.1	pbo-4	WBGene00003943	ns	ns	ns	ns	ns	ns
M88.1	ugt-62	WBGene00010904	ns	ns	ns	ns	ns	ns
C53D6.2	unc-129	WBGene00006852	ns	ns	ns	ns	ns	ns
F39G3.8	tig-2	WBGene00006570	ns	ns	ns	ns	ns	ns
T07A9.6	daf-18	WBGene00000913	ns	ns	ns	ns	ns	ns
F07A5.1	inx-14	WBGene00002136	ns	ns	ns	ns	ns	ns
F52E4.6	wrt-2	WBGene00006948	ns	ns	ns	+	ns	ns
F38E11.7	wrt-3	WBGene00006949	ns	ns	ns	ns	ns	ns
W03D2.5	wrt-5	WBGene00006951	ns	+	ns	+++	ns	++
T01B10.1	grd-4	WBGene00001693	ns	ns	ns	ns	ns	ns
F41E6.2	grd-5	WBGene00001694	ns	ns	ns	ns	ns	ns
F46H5.6	grd-7	WBGene00001696	ns	ns	ns	ns	ns	ns
K02E2.2	grd-11	WBGene00001700	ns	ns	ns	ns	ns	ns
T01B10.2	grd-14	WBGene00001703	ns	ns	ns	ns	ns	ns
C24G6.7	grl-1	WBGene00001710	ns	ns	ns	ns	ns	ns
K03B8.7	grl-3	WBGene00001712	ns	ns	ns	ns	ns	ns
C26F1.5	grl-10	WBGene00001719	ns	ns	ns	ns	ns	ns
Y75B8A.20	grl-15	WBGene00001724	ns	ns	ns	ns	ns	ns
C56A3.1	grl-17	WBGene00001726	ns	ns	ns	ns	ns	ns
T05C3.4	grl-18	WBGene00001727	ns	ns	ns	ns	ns	ns
R02D3.6	grl-19	WBGene00001728	ns	ns	ns	ns	ns	ns
ZC168.5	grl-21	WBGene00001730	ns	ns	ns	ns	ns	ns
E02A10.2	grl-23	WBGene00001732	ns	ns	ns	ns	ns	ns
F11E6.2	grl-24	WBGene00001733	ns	ns	ns	ns	ns	ns
ZK643.8	grl-25	WBGene00001734	ns	ns	ns	ns	ns	ns
T24A6.3	grl-30	WBGene00001739	ns	ns	ns	ns	ns	ns
T24A6.19	grl-31	WBGene00020755	ns	ns	ns	ns	ns	ns
T24A6.21	grl-32	WBGene00044279	ns	ns	ns	ns	ns	ns
F22B5.3	cut-3	WBGene00009041	ns	ns	ns	ns	ns	ns
F41G3.12	agr-1	WBGene00018304	ns	ns	ns	ns	ns	ns
Y37A1B.7	Y37A1B.7	WBGene00012540	ns	ns	ns	ns	ns	ns
F11E6.9	F11E6.9	WBGene00008712	ns	ns	ns	ns	ns	+
F52B11.3	noah-2	WBGene00009926	ns	ns	ns	ns	ns	ns
F10F2.4	lron-5	WBGene00008656	ns	ns	ns	ns	ns	ns
F55G11.2	F55G11.2	WBGene00010123	ns	ns	ns	ns	ns	ns
C31A11.5	oac-6	WBGene00007833	ns	ns	ns	ns	ns	ns
SJ4100 (zcIs13[hsp-6p::gfp])
REFERENCES：1、Zugasti O, Rajan J, Kuwabara PE. The function and expansion of the Patched- and Hedgehog-related homologs in C. elegans. Genome Res. 2005 Oct;15(10):1402-10. doi: 10.1101/gr.3935405. PMID: 16204193; PMCID: PMC1240083. 2、Bürglin TR, Kuwabara PE. Homologs of the Hh signalling network in C. elegans. WormBook. 2006 Jan 28:1-14. doi: 10.1895/wormbook.1.76.1. PMID: 18050469; PMCID: PMC4781…

## Sheet: Screen of hedgehog family
Sequence name	Gene name	Wormbase ID	Experiment 1		Experiment 2		Experiment 3
Treatment			Antimycin(L4)	Antimycin(Day3)	Antimycin(L4)	Antimycin(Day3)	Antimycin(L4)	Antimycin(Day3)
ZK1290.12	wrt-1	WBGene00006947	ns	ns	ns	+	ns	ns
F52E4.6	wrt-2	WBGene00006948	ns	++	ns	ns	ns	ns
F38E11.7	wrt-3	WBGene00006949	ns	ns	ns	ns	ns	ns
ZK678.5	wrt-4	WBGene00006950	ns	ns	ns	ns	ns	ns
W03D2.5	wrt-5	WBGene00006951	ns	++	ns	+++	ns	++
ZK377.1	wrt-6	WBGene00006952	ns	++	ns	++	ns	++
ZK1037.10	wrt-7	WBGene00006953	ns	ns	ns	+	ns	+
C29F3.2	wrt-8	WBGene00006954	ns	ns	ns	ns	ns	ns
B0344.2	wrt-9	WBGene00006955	ns	ns	ns	ns	ns	ns
ZK1290.8	wrt-10	WBGene00006956	ns	ns	ns	ns	ns	ns
R08B4.1	grd-1	WBGene00001690	ns	ns	ns	ns	ns	ns
F46B3.5	grd-2	WBGene00001691	ns	ns	ns	ns	ns	ns
W05E7.1	grd-3	WBGene00001692	ns	ns	ns	ns	ns	ns
T01B10.1	grd-4	WBGene00001693	ns	ns	ns	ns	ns	ns
F41E6.2	grd-5	WBGene00001694	ns	ns	ns	ns	ns	ns
T18H9.1	grd-6	WBGene00001695	ns	ns	ns	ns	ns	ns
F46H5.6	grd-7	WBGene00001696	ns	ns	ns	ns	ns	ns
C37C3.4	grd-8	WBGene00001697	ns	--	ns	-	ns	ns
C04E6.6	grd-9	WBGene00001698	ns	ns	ns	ns	ns	ns
F09D12.1	grd-10	WBGene00001699	ns	ns	ns	ns	ns	ns
K02E2.2	grd-11	WBGene00001700	ns	ns	ns	ns	ns	ns
F02D8.2	grd-12	WBGene00001701	ns	ns	ns	ns	ns	ns
W05E7.3	grd-13	WBGene00001702	ns	ns	ns	ns	ns	ns
T01B10.2	grd-14	WBGene00001703	ns	ns	ns	ns	ns	ns
Y87G2A.15	grd-15	WBGene00001704	ns	ns	ns	ns	ns	ns
Y69A2AL.1	grd-16	WBGene00001705	ns	ns	ns	ns	ns	ns
Y102A5C.34	grd-17	WBGene00001706	ns	ns	ns	ns	ns	ns
C24G6.7	grl-1	WBGene00001710	ns	ns	ns	ns	ns	ns
T16G1.8	grl-2	WBGene00001711	ns	ns	ns	ns	ns	ns
K03B8.7	grl-3	WBGene00001712	ns	ns	ns	ns	ns	ns
F42C5.7	grl-4	WBGene00001713	ns	ns	ns	ns	ns	ns
Y47D7A.5	grl-5	WBGene00001714	ns	ns	ns	ns	ns	ns
K10C2.5	grl-6	WBGene00001715	ns	ns	ns	ns	ns	ns
T02E9.2	grl-7	WBGene00001716	ns	ns	ns	ns	ns	ns
ZC487.5	grl-8	WBGene00001717	ns	ns	ns	ns	ns	ns
ZC487.4	grl-9	WBGene00001718	ns	ns	ns	ns	ns	ns
C26F1.5	grl-10	WBGene00001719	ns	ns	ns	ns	ns	ns
ZK512.9	grl-11	WBGene00001720	ns	ns	ns	ns	ns	ns
F28A12.2	grl-12	WBGene00001721	ns	ns	ns	ns	ns	ns
F32D1.4	grl-13	WBGene00001722	ns	ns	ns	ns	ns	ns
T03D8.4	grl-14	WBGene00001723	ns	ns	ns	ns	ns	ns
Y75B8A.20	grl-15	WBGene00001724	ns	ns	ns	ns	ns	ns
Y65B4BR.6	grl-16	WBGene00001725	ns	ns	ns	ns	ns	ns
C56A3.1	grl-17	WBGene00001726	ns	ns	ns	ns	ns	ns
T05C3.4	grl-18	WBGene00001727	ns	ns	ns	ns	ns	ns
R02D3.6	grl-19	WBGene00001728	ns	ns	ns	ns	ns	ns
C23H5.9	grl-20	WBGene00001729	ns	ns	ns	ns	ns	ns
ZC168.5	grl-21	WBGene00001730	ns	ns	ns	ns	ns	ns
W03A5.3	grl-22	WBGene00001731	ns	ns	ns	ns	ns	ns
E02A10.2	grl-23	WBGene00001732	ns	ns	ns	ns	ns	ns
F11E6.2	grl-24	WBGene00001733	ns	ns	ns	ns	ns	ns
ZK643.8	grl-25	WBGene00001734	ns	ns	ns	ns	ns	ns
K02D7.6	grl-26	WBGene00001735	ns	ns	ns	ns	ns	ns
F40C5.3	grl-27	WBGene00001736	ns	ns	ns	ns	ns	ns
T24A6.15	grl-28	WBGene00001737	ns	ns	ns	ns	ns	ns
T24A6.18	grl-29	WBGene00001738	ns	ns	ns	ns	ns	ns
T24A6.3	grl-30	WBGene00001739	ns	ns	ns	ns	ns	ns
T24A6.19	grl-31	WBGene00020755	ns	ns	ns	ns	ns	ns
T24A6.21	grl-32	WBGene00044279	ns	ns	ns	ns	ns	ns
C24B5.3	ptr-1	WBGene00004216	ns	ns	ns	ns	ns	ns
C32E8.8	ptr-2	WBGene00004217	ns	ns	ns	ns	ns	ns
C41D7.2	ptr-3	WBGene00004218	ns	ns	ns	ns	ns	ns
C45B2.7	ptr-4	WBGene00004219	ns	+	ns	ns	ns	ns
C53C11.3	ptr-5	WBGene00004220	ns	ns	ns	+	ns	ns
C54A12.1	ptr-6	WBGene00004221	ns	ns	ns	ns	ns	ns
F31F6.5	ptr-7	WBGene00000902	ns	ns	ns	ns	ns	ns
F44F4.4	ptr-8	WBGene00004222	ns	++	ns	++	ns	++
F54G8.5	ptr-9	WBGene00004223	ns	ns	ns	ns	ns	ns
F55F8.1	ptr-10	WBGene00004224	ns	++	ns	ns	ns	ns
F56C11.2	ptr-11	WBGene00004225	ns	ns	ns	ns	ns	ns
K07A3.2	ptr-12	WBGene00004226	ns	ns	ns	ns	ns	ns
K07C10.1	ptr-13	WBGene00004227	ns	ns	ns	+	ns	ns
R09H10.4	ptr-14	WBGene00004228	ns	ns	ns	+	+	ns
T07H8.6	ptr-15	WBGene00004229	ns	ns	ns	ns	ns	ns
T21H3.2	ptr-16	WBGene00004230	ns	+++	ns	+	ns	+
Y18D10A.7	ptr-17	WBGene00004231	ns	ns	ns	+	ns	ns
Y38F1A.3	ptr-18	WBGene00004232	ns	ns	ns	ns	ns	ns
Y39A1B.2	ptr-19	WBGene00004233	ns	ns	ns	ns	ns	ns
Y53F4B.28	ptr-20	WBGene00004234	ns	ns	ns	ns	ns	ns
Y65B4BR.3	ptr-21	WBGene00004235	ns	ns	ns	ns	ns	ns
Y80D3A.7	ptr-22	WBGene00004236	ns	ns	ns	ns	ns	ns
ZK270.1	ptr-23	WBGene00004237	ns	ns	ns	ns	ns	ns
F46G10.5	ptr-24	WBGene00004238	ns	+	ns	+	ns	ns
ZK675.1	ptc-1	WBGene00004208	ns	ns	ns	ns	ns	ns
Y110A2AL.8	ptc-3	WBGene00004210	ns	ns	ns	ns	ns	ns
F56H1.1	che-14	WBGene00000493	ns	ns	ns	ns	ns	ns
F59D12.4	gpn-1	WBGene00001687	ns	ns	ns	ns	ns	ns
F12F6.3	rib-1	WBGene00004360	ns	ns	ns	ns	ns	ns
K01G5.6	rib-2	WBGene00004361	ns	ns	ns	+	ns	ns
ZC101.3	hhat-1	WBGene00013852	ns	ns	ns	ns	ns	ns
Y57G11C.17	hhat-2	WBGene00013312	ns	ns	ns	ns	ns	ns
F07C3.1	ptd-2	WBGene00004211	ns	ns	ns	ns	ns	ns
F27E5.4	phg-1	WBGene00004017	ns	ns	ns	ns	ns	ns
F29D11.1	lrp-1	WBGene00003071	ns	ns	ns	ns	ns	ns
Y47D3A.6	tra-1	WBGene00006604	ns	ns	ns	ns	ns	ns
T05C12.10	qua-1	WBGene00004264	ns	ns	ns	ns	ns	ns
W06B11.4	hog-1	WBGene00001984	ns	ns	ns	ns	ns	ns
SJ4100 (zcIs13[hsp-6p::gfp])

## Sheet: Double RNAi screen
RNAi-1			RNAi-2
Sequence name	Gene name	Wormbase ID	Sequence name	Gene name	Wormbase ID	Experiment 1	Experiment 2	Experiment 3
Treatment						Antimycin(Day3)
ZK1290.12	wrt-1	WBGene00006947	Control RNAi			ns	ns	ns
ZK1290.12	wrt-1	WBGene00006947	ZK1290.12	wrt-1	WBGene00006947	ns	ns	ns
ZK1290.12	wrt-1	WBGene00006947	F52E4.6	wrt-2	WBGene00006948	ns	+	ns
ZK1290.12	wrt-1	WBGene00006947	W03D2.5	wrt-5	WBGene00006951	+	ns	++
ZK1290.12	wrt-1	WBGene00006947	ZK377.1	wrt-6	WBGene00006952	+	+	+++
ZK1290.12	wrt-1	WBGene00006947	ZK1037.10	wrt-7	WBGene00006953	ns	ns	ns
ZK1290.12	wrt-1	WBGene00006947	C45B2.7	ptr-4	WBGene00004219	ns	ns	+
ZK1290.12	wrt-1	WBGene00006947	C53C11.3	ptr-5	WBGene00004220	ns	ns	ns
ZK1290.12	wrt-1	WBGene00006947	F44F4.4	ptr-8	WBGene00004222	++	++	+
ZK1290.12	wrt-1	WBGene00006947	K07C10.1	ptr-13	WBGene00004227	ns	ns	ns
ZK1290.12	wrt-1	WBGene00006947	R09H10.4	ptr-14	WBGene00004228	ns	ns	+
ZK1290.12	wrt-1	WBGene00006947	T21H3.2	ptr-16	WBGene00004230	ns	+++	++
ZK1290.12	wrt-1	WBGene00006947	Y18D10A.7	ptr-17	WBGene00004231	ns	ns	ns
ZK1290.12	wrt-1	WBGene00006947	F46G10.5	ptr-24	WBGene00004238	ns	+	ns
F52E4.6	wrt-2	WBGene00006948	Control RNAi			ns	ns	ns
F52E4.6	wrt-2	WBGene00006948	F52E4.6	wrt-2	WBGene00006948	ns	ns	ns
F52E4.6	wrt-2	WBGene00006948	W03D2.5	wrt-5	WBGene00006951	+++	+	ns
F52E4.6	wrt-2	WBGene00006948	ZK377.1	wrt-6	WBGene00006952	++	++	++
F52E4.6	wrt-2	WBGene00006948	ZK1037.10	wrt-7	WBGene00006953	ns	ns	ns
F52E4.6	wrt-2	WBGene00006948	C45B2.7	ptr-4	WBGene00004219	ns	ns	ns
F52E4.6	wrt-2	WBGene00006948	C53C11.3	ptr-5	WBGene00004220	ns	+	ns
F52E4.6	wrt-2	WBGene00006948	F44F4.4	ptr-8	WBGene00004222	+	+	ns
F52E4.6	wrt-2	WBGene00006948	K07C10.1	ptr-13	WBGene00004227	ns	ns	ns
F52E4.6	wrt-2	WBGene00006948	R09H10.4	ptr-14	WBGene00004228	ns	ns	ns
F52E4.6	wrt-2	WBGene00006948	T21H3.2	ptr-16	WBGene00004230	++	ns	+
F52E4.6	wrt-2	WBGene00006948	Y18D10A.7	ptr-17	WBGene00004231	ns	ns	ns
F52E4.6	wrt-2	WBGene00006948	F46G10.5	ptr-24	WBGene00004238	+	ns	ns
W03D2.5	wrt-5	WBGene00006951	Control RNAi			+	ns	++
W03D2.5	wrt-5	WBGene00006951	W03D2.5	wrt-5	WBGene00006951	++	+++	++
W03D2.5	wrt-5	WBGene00006951	ZK377.1	wrt-6	WBGene00006952	++	+	++
W03D2.5	wrt-5	WBGene00006951	ZK1037.10	wrt-7	WBGene00006953	ns	+	++
W03D2.5	wrt-5	WBGene00006951	C45B2.7	ptr-4	WBGene00004219	++	ns	+
W03D2.5	wrt-5	WBGene00006951	C53C11.3	ptr-5	WBGene00004220	++	++	+
W03D2.5	wrt-5	WBGene00006951	F44F4.4	ptr-8	WBGene00004222	+++	ns	++
W03D2.5	wrt-5	WBGene00006951	K07C10.1	ptr-13	WBGene00004227	++	+	+
W03D2.5	wrt-5	WBGene00006951	R09H10.4	ptr-14	WBGene00004228	ns	+	ns
W03D2.5	wrt-5	WBGene00006951	T21H3.2	ptr-16	WBGene00004230	++	ns	++
W03D2.5	wrt-5	WBGene00006951	Y18D10A.7	ptr-17	WBGene00004231	ns	+	+
W03D2.5	wrt-5	WBGene00006951	F46G10.5	ptr-24	WBGene00004238	ns	++	++
ZK377.1	wrt-6	WBGene00006952	Control RNAi			++	+	++
ZK377.1	wrt-6	WBGene00006952	ZK377.1	wrt-6	WBGene00006952	++	++	+++
ZK377.1	wrt-6	WBGene00006952	ZK1037.10	wrt-7	WBGene00006953	++	ns	++
ZK377.1	wrt-6	WBGene00006952	C45B2.7	ptr-4	WBGene00004219	++	++	++
ZK377.1	wrt-6	WBGene00006952	C53C11.3	ptr-5	WBGene00004220	ns	++	++
ZK377.1	wrt-6	WBGene00006952	F44F4.4	ptr-8	WBGene00004222	++	ns	+
ZK377.1	wrt-6	WBGene00006952	K07C10.1	ptr-13	WBGene00004227	++	++	++
ZK377.1	wrt-6	WBGene00006952	R09H10.4	ptr-14	WBGene00004228	++	++	++
ZK377.1	wrt-6	WBGene00006952	T21H3.2	ptr-16	WBGene00004230	+++	+	++
ZK377.1	wrt-6	WBGene00006952	Y18D10A.7	ptr-17	WBGene00004231	++	++	++
ZK377.1	wrt-6	WBGene00006952	F46G10.5	ptr-24	WBGene00004238	++	++	ns
ZK1037.10	wrt-7	WBGene00006953	Control RNAi			ns	ns	ns
ZK1037.10	wrt-7	WBGene00006953	ZK1037.10	wrt-7	WBGene00006953	ns	ns	ns
ZK1037.10	wrt-7	WBGene00006953	C45B2.7	ptr-4	WBGene00004219	ns	ns	ns
ZK1037.10	wrt-7	WBGene00006953	C53C11.3	ptr-5	WBGene00004220	ns	ns	ns
ZK1037.10	wrt-7	WBGene00006953	F44F4.4	ptr-8	WBGene00004222	ns	+	ns
ZK1037.10	wrt-7	WBGene00006953	K07C10.1	ptr-13	WBGene00004227	ns	ns	ns
ZK1037.10	wrt-7	WBGene00006953	R09H10.4	ptr-14	WBGene00004228	ns	ns	ns
ZK1037.10	wrt-7	WBGene00006953	T21H3.2	ptr-16	WBGene00004230	+	ns	+++
ZK1037.10	wrt-7	WBGene00006953	Y18D10A.7	ptr-17	WBGene00004231	ns	ns	ns
ZK1037.10	wrt-7	WBGene00006953	F46G10.5	ptr-24	WBGene00004238	ns	ns	ns
C45B2.7	ptr-4	WBGene00004219	Control RNAi			ns	ns	ns
C45B2.7	ptr-4	WBGene00004219	C45B2.7	ptr-4	WBGene00004219	ns	ns	ns
C45B2.7	ptr-4	WBGene00004219	C53C11.3	ptr-5	WBGene00004220	ns	ns	ns
C45B2.7	ptr-4	WBGene00004219	F44F4.4	ptr-8	WBGene00004222	++	ns	+
C45B2.7	ptr-4	WBGene00004219	K07C10.1	ptr-13	WBGene00004227	+	ns	ns
C45B2.7	ptr-4	WBGene00004219	R09H10.4	ptr-14	WBGene00004228	ns	ns	ns
C45B2.7	ptr-4	WBGene00004219	T21H3.2	ptr-16	WBGene00004230	+	ns	ns
C45B2.7	ptr-4	WBGene00004219	Y18D10A.7	ptr-17	WBGene00004231	ns	ns	ns
C45B2.7	ptr-4	WBGene00004219	F46G10.5	ptr-24	WBGene00004238	ns	ns	ns
C53C11.3	ptr-5	WBGene00004220	Control RNAi			ns	ns	ns
C53C11.3	ptr-5	WBGene00004220	C53C11.3	ptr-5	WBGene00004220	ns	ns	ns
C53C11.3	ptr-5	WBGene00004220	F44F4.4	ptr-8	WBGene00004222	+	+	+
C53C11.3	ptr-5	WBGene00004220	K07C10.1	ptr-13	WBGene00004227	ns	ns	ns
C53C11.3	ptr-5	WBGene00004220	R09H10.4	ptr-14	WBGene00004228	ns	ns	ns
C53C11.3	ptr-5	WBGene00004220	T21H3.2	ptr-16	WBGene00004230	++	ns	ns
C53C11.3	ptr-5	WBGene00004220	Y18D10A.7	ptr-17	WBGene00004231	ns	ns	ns
C53C11.3	ptr-5	WBGene00004220	F46G10.5	ptr-24	WBGene00004238	ns	ns	ns
F44F4.4	ptr-8	WBGene00004222	Control RNAi			+	ns	+
F44F4.4	ptr-8	WBGene00004222	F44F4.4	ptr-8	WBGene00004222	++	++=	++
F44F4.4	ptr-8	WBGene00004222	K07C10.1	ptr-13	WBGene00004227	++	+	ns
F44F4.4	ptr-8	WBGene00004222	R09H10.4	ptr-14	WBGene00004228	++	+	+
F44F4.4	ptr-8	WBGene00004222	T21H3.2	ptr-16	WBGene00004230	ns	++	++
F44F4.4	ptr-8	WBGene00004222	Y18D10A.7	ptr-17	WBGene00004231	++	ns	ns
F44F4.4	ptr-8	WBGene00004222	F46G10.5	ptr-24	WBGene00004238	+	ns	+
K07C10.1	ptr-13	WBGene00004227	Control RNAi			ns	ns	ns
K07C10.1	ptr-13	WBGene00004227	K07C10.1	ptr-13	WBGene00004227	ns	+	ns
K07C10.1	ptr-13	WBGene00004227	R09H10.4	ptr-14	WBGene00004228	ns	ns	ns
K07C10.1	ptr-13	WBGene00004227	T21H3.2	ptr-16	WBGene00004230	+	++	++
K07C10.1	ptr-13	WBGene00004227	Y18D10A.7	ptr-17	WBGene00004231	ns	ns	ns
K07C10.1	ptr-13	WBGene00004227	F46G10.5	ptr-24	WBGene00004238	ns	ns	+
R09H10.4	ptr-14	WBGene00004228	Control RNAi			ns	ns	ns
R09H10.4	ptr-14	WBGene00004228	R09H10.4	ptr-14	WBGene00004228	ns	ns	ns
R09H10.4	ptr-14	WBGene00004228	T21H3.2	ptr-16	WBGene00004230	+++	ns	ns
R09H10.4	ptr-14	WBGene00004228	Y18D10A.7	ptr-17	WBGene00004231	ns	ns	ns
R09H10.4	ptr-14	WBGene00004228	F46G10.5	ptr-24	WBGene00004238	ns	+	ns
T21H3.2	ptr-16	WBGene00004230	Control RNAi			ns	++	++
T21H3.2	ptr-16	WBGene00004230	T21H3.2	ptr-16	WBGene00004230	+	ns	++
T21H3.2	ptr-16	WBGene00004230	Y18D10A.7	ptr-17	WBGene00004231	+	ns	+
T21H3.2	ptr-16	WBGene00004230	F46G10.5	ptr-24	WBGene00004238	ns	+	ns
Y18D10A.7	ptr-17	WBGene00004231	Control RNAi			ns	ns	ns
Y18D10A.7	ptr-17	WBGene00004231	Y18D10A.7	ptr-17	WBGene00004231	ns	ns	ns
Y18D10A.7	ptr-17	WBGene00004231	F46G10.5	ptr-24	WBGene00004238	ns	+	ns
F46G10.5	ptr-24	WBGene00004238	Control RNAi			ns	ns	ns
F46G10.5	ptr-24	WBGene00004238	F46G10.5	ptr-24	WBGene00004238	ns	ns	ns
SJ4100 (zcIs13[hsp-6p::gfp])
